# Supplementary material for: A relationship between body size and the gut microbiome suggests a conservation strategy
Source: Microbiol Spectr. 2025 May 21;13(7):e00294-25. doi: 10.1128/spectrum.00294-25 (PMC12210924; doi:10.1128/spectrum.00294-25)
Supplement: Table S1 — Distribution of KEGG Orthologs (KOs) with significant differences across different groups. [file spectrum.00294-25-s0001.xlsx]

## Sheet: Supplementary table S1
Table S1. The distribution of KEGG Orthologs (KOs) with significant differences across different groups
Name	Large-Mean(%)	Large-Sd(%)	Middle-Mean(%)	Middle-Sd(%)	Small-Mean(%)	Small-Sd(%)	Pvalue	Corrected pvalue
K18933	0	0	0.0002149	0.0001886	0	0	8.64E-12	9.93E-08
K22339	0	0	0	0	0.0006091	0.0008082	4.17E-11	1.78E-07
K15830	0.00431	0.005944	0.001738	0.001706	0.0001214	0.000295	4.63E-11	1.78E-07
K23498	4.06E-05	0.0002287	0.0002829	0.000538	0.003369	0.004394	7.56E-11	2.17E-07
K11312	0.000109	0.0002424	9.88E-05	0.0001877	0.00186	0.0009977	1.09E-10	2.27E-07
K22906	7.96E-06	2.20E-05	0	0	0.0006442	0.0006849	1.37E-10	2.27E-07
K00918	1.81E-05	3.71E-05	1.04E-05	9.60E-06	0.0013	0.001956	1.38E-10	2.27E-07
K06926	0.007344	0.00857	0.001534	0.0008827	0.02748	0.007893	1.72E-10	2.37E-07
K01198	0.004685	0.004883	0.002402	0.0009805	0.02483	0.01436	2.16E-10	2.37E-07
K09740	2.66E-05	0.0001278	0	0	0.001824	0.001879	2.27E-10	2.37E-07
K19338	0.003246	0.00393	0.001101	0.0008206	0.0001377	0.0002301	2.32E-10	2.37E-07
K12138	0.003036	0.004207	0.001206	0.0008859	0.000163	0.0003018	2.53E-10	2.37E-07
K01011	0.01768	0.009783	0.02979	0.01921	0.003683	0.003998	2.76E-10	2.37E-07
K05796	0.002507	0.003192	0.0008311	0.0006716	0.00014	0.0002217	3.03E-10	2.37E-07
K14084	1.35E-05	7.97E-05	0	0	0.000643	0.001147	3.10E-10	2.37E-07
K01565	0.0001356	0.0004281	7.48E-06	5.29E-06	0.003518	0.002492	3.41E-10	2.38E-07
K23975	2.21E-05	0.0001138	0	0	0.00217	0.002316	3.52E-10	2.38E-07
K05832	0.02073	0.009086	0.02584	0.01216	0.04495	0.009737	4.48E-10	2.66E-07
K19157	0.00496	0.004037	0.003614	0.004402	0.03037	0.01877	4.54E-10	2.66E-07
K03430	0.003091	0.003766	0.003766	0.005869	0.01651	0.006432	4.64E-10	2.66E-07
K00617	1.27E-05	6.04E-05	0	0	0.0004417	0.0004893	5.17E-10	2.70E-07
K16199	9.88E-05	0.0002044	0.000591	0.0009821	0.008342	0.01183	5.21E-10	2.70E-07
K09955	0.006172	0.007688	0.001825	0.001293	0.03714	0.0154	6.09E-10	2.70E-07
K18234	0.00432	0.002909	0.002213	0.001212	0.01565	0.006507	6.13E-10	2.70E-07
K24242	3.66E-05	9.43E-05	0.0002282	0.0004425	0.0009787	0.001021	6.65E-10	2.70E-07
K17235	0.000109	0.0002165	0.0002725	0.0002372	0.00201	0.002174	6.79E-10	2.70E-07
K03712	0.0006874	0.001085	0.0001978	0.0003116	1.73E-05	4.28E-05	6.83E-10	2.70E-07
K16181	1.05E-05	5.98E-05	0	0	0.0004398	0.0008667	7.05E-10	2.70E-07
K00983	0.0008066	0.003058	0.0006612	0.0008388	6.49E-06	1.86E-05	7.75E-10	2.70E-07
K03741	0.008447	0.003874	0.008906	0.005064	0.01966	0.006339	9.19E-10	2.70E-07
K01814	0.01107	0.008133	0.00333	0.002197	0.03379	0.01159	9.79E-10	2.70E-07
K06336	0.000226	0.001274	0	0	0.0009275	0.0007612	9.91E-10	2.70E-07
K05576	0.0002102	0.0004254	0.0001601	0.0002061	0.002613	0.001406	1.03E-09	2.70E-07
K25152	0.01142	0.008029	0.01811	0.01321	0.03292	0.01008	1.04E-09	2.70E-07
K07358	0.001877	0.00307	0.0005282	0.0009475	6.82E-05	0.0001703	1.05E-09	2.70E-07
K12143	0.001913	0.00287	0.0008654	0.001034	0.0001132	0.000192	1.08E-09	2.70E-07
K05306	0.00229	0.003414	0.004416	0.007409	0.01362	0.005629	1.13E-09	2.70E-07
K19775	0.002378	0.0039	0.0009096	0.001498	8.49E-05	0.0002098	1.13E-09	2.70E-07
K07473	0.01542	0.01182	0.01519	0.0129	0.05231	0.02215	1.14E-09	2.70E-07
K12136	0.002312	0.003323	0.001009	0.0008544	0.0001408	0.0002452	1.16E-09	2.70E-07
K21740	0.0003208	0.0005043	5.96E-05	9.11E-05	6.42E-06	1.56E-05	1.20E-09	2.70E-07
K12139	0.002524	0.003079	0.001061	0.0004051	0.0001659	0.0003515	1.23E-09	2.70E-07
K06937	0.0005356	0.0007468	0.0006288	0.0004586	0.006386	0.004987	1.25E-09	2.70E-07
K12145	0.002192	0.003386	0.0009529	0.001005	0.0001373	0.0002641	1.27E-09	2.70E-07
K11181	0.0002157	0.0006009	0.0001526	0.0003052	0.003082	0.002017	1.28E-09	2.70E-07
K07348	0.001631	0.002509	0.0004748	0.0007566	4.71E-05	0.0001115	1.30E-09	2.70E-07
K25495	0.001803	0.003043	0.0005365	0.0009429	6.17E-05	0.0001549	1.30E-09	2.70E-07
K07026	0.001621	0.002911	0.0004585	0.0007885	4.41E-05	0.0001108	1.39E-09	2.70E-07
K23124	0.002519	0.00414	0.0008176	0.001361	7.48E-05	0.0001863	1.40E-09	2.70E-07
K22111	0.00293	0.004833	0.0008587	0.001444	9.84E-05	0.0002502	1.40E-09	2.70E-07
K20859	0.001867	0.002144	0.001979	0.0008211	0.008268	0.003827	1.41E-09	2.70E-07
K13620	0.002284	0.003626	0.0007812	0.001289	8.05E-05	0.0002013	1.41E-09	2.70E-07
K02617	0.0009377	0.001384	0.0003317	0.000537	3.87E-05	0.0001069	1.46E-09	2.70E-07
K21698	0.002447	0.00362	0.0009728	0.001653	8.41E-05	0.0001969	1.47E-09	2.70E-07
K23976	1.32E-05	7.15E-05	0	0	0.0009822	0.001074	1.49E-09	2.70E-07
K09916	0.0006984	0.001196	0.0001964	0.0003453	2.35E-05	5.69E-05	1.51E-09	2.70E-07
K02464	0.001141	0.001554	0.0001306	0.0001401	3.31E-05	9.58E-05	1.53E-09	2.70E-07
K07495	0.001816	0.003028	0.0003273	0.0005067	8.59E-05	0.0003206	1.60E-09	2.70E-07
K16180	1.49E-05	8.80E-05	0	0	0.0004639	0.000891	1.62E-09	2.70E-07
K11474	0.002833	0.004922	0.001191	0.002154	7.29E-05	0.0002107	1.62E-09	2.70E-07
K00875	0.001136	0.00269	0.0001632	0.0001877	9.00E-06	3.33E-05	1.64E-09	2.70E-07
K05876	0.002464	0.004372	0.000806	0.001372	7.96E-05	0.0002078	1.65E-09	2.70E-07
K02501	0.009501	0.007026	0.005235	0.004457	0.02872	0.009386	1.69E-09	2.70E-07
K07786	0.002056	0.003129	0.0005562	0.000807	7.70E-05	0.00018	1.71E-09	2.70E-07
K25220	0	0	0	0	0.0003529	0.0005718	1.75E-09	2.70E-07
K19793	0	0	0	0	0.0003225	0.0005364	1.75E-09	2.70E-07
K16178	0	0	0	0	0.0001633	0.0001732	1.75E-09	2.70E-07
K08320	0.001005	0.001426	0.0002813	0.0004444	3.18E-05	5.80E-05	1.78E-09	2.70E-07
K13053	0.001553	0.002501	0.0003551	0.0006046	5.71E-05	0.0001536	1.79E-09	2.70E-07
K01420	0.02006	0.01157	0.03107	0.02953	0.04361	0.006952	1.82E-09	2.70E-07
K06157	0.001113	0.002536	4.23E-05	3.40E-05	3.15E-05	0.0001283	1.84E-09	2.70E-07
K12528	0.004068	0.006717	0.001399	0.002213	0.0001381	0.0003426	1.84E-09	2.70E-07
K22488	0.001164	0.002061	0.0002316	0.0003176	4.50E-05	0.0001255	1.88E-09	2.70E-07
K09475	0.0028	0.004646	0.0006894	0.001081	8.53E-05	0.0001863	1.89E-09	2.70E-07
K21907	0.001673	0.002533	0.0002207	0.0003033	7.45E-05	0.0001793	1.95E-09	2.70E-07
K01467	0.005783	0.006383	0.002543	0.002086	0.0002281	0.0003553	1.96E-09	2.70E-07
K01209	0.006017	0.006684	0.00329	0.001365	0.02265	0.008331	1.97E-09	2.70E-07
K01693	0.004037	0.003872	0.003235	0.001509	0.01894	0.009132	1.97E-09	2.70E-07
K12960	0.01424	0.006935	0.005994	0.001511	0.0408	0.0145	2.04E-09	2.70E-07
K07038	0.02504	0.01318	0.01951	0.01006	0.005323	0.005456	2.09E-09	2.70E-07
K02403	0.001102	0.00185	0.0002934	0.0004546	3.35E-05	9.30E-05	2.10E-09	2.70E-07
K06113	0.002562	0.00421	0.0003597	0.0002756	0.01466	0.007677	2.11E-09	2.70E-07
K23723	0.001754	0.002652	0.0008285	0.0009881	4.27E-05	8.83E-05	2.14E-09	2.70E-07
K18895	0.0023	0.003782	0.0009084	0.001551	6.23E-05	0.0001826	2.14E-09	2.70E-07
K12290	0.00147	0.002349	0.0005735	0.000956	4.83E-05	0.0001089	2.19E-09	2.70E-07
K07336	0.002156	0.003696	0.0006918	0.001204	7.46E-05	0.0001923	2.24E-09	2.70E-07
K25875	0.001416	0.002504	0.0003915	0.0006967	3.74E-05	0.0001006	2.24E-09	2.70E-07
K19778	0.001203	0.001911	0.0003514	0.0005339	4.33E-05	0.0001019	2.25E-09	2.70E-07
K08162	0.002251	0.003837	0.0007132	0.001205	7.29E-05	0.0001933	2.26E-09	2.70E-07
K14347	0.003419	0.004733	0.00238	0.002599	0.0001271	0.0002593	2.29E-09	2.70E-07
K10973	0.00222	0.003027	0.0009736	0.001643	8.89E-05	0.000218	2.34E-09	2.70E-07
K07797	0.002673	0.004283	0.0005234	0.0008092	9.88E-05	0.0002228	2.41E-09	2.70E-07
K23243	0.001676	0.002704	0.0005671	0.0009279	6.11E-05	0.0001328	2.42E-09	2.70E-07
K15268	0.002089	0.003368	0.0009345	0.001633	7.02E-05	0.0001722	2.43E-09	2.70E-07
K23077	7.85E-05	0.0002231	6.91E-05	0.0001382	0.0009449	0.0006354	2.45E-09	2.70E-07
K06871	0.1186	0.03055	0.09527	0.03777	0.1904	0.05136	2.46E-09	2.70E-07
K07351	0.002523	0.003872	0.0007752	0.001378	8.08E-05	0.000177	2.53E-09	2.70E-07
K02336	0.002989	0.004246	0.0009214	0.001506	0.0001594	0.000297	2.54E-09	2.70E-07
K11744	0.002958	0.004652	0.002211	0.002842	0.0001178	0.0001685	2.56E-09	2.70E-07
K06140	0.001691	0.002826	0.0006146	0.001012	5.48E-05	0.0001112	2.56E-09	2.70E-07
K06146	0.00115	0.002518	0.0001275	0.0001664	2.84E-05	0.0001006	2.56E-09	2.70E-07
K25010	0.0008506	0.001957	6.14E-05	0.0001116	0.01217	0.007933	2.57E-09	2.70E-07
K02550	0.002338	0.004096	0.001098	0.001883	7.05E-05	0.0002082	2.57E-09	2.70E-07
K12519	0.002832	0.00475	0.0008997	0.001609	0.0001017	0.0002683	2.57E-09	2.70E-07
K07350	0.003029	0.004986	0.001236	0.002026	9.06E-05	0.0002209	2.61E-09	2.70E-07
K15034	0.001753	0.002646	0.001691	0.00279	6.44E-05	0.0001098	2.66E-09	2.70E-07
K17992	0.000273	0.0003822	8.26E-05	0.0001447	0.003266	0.001652	2.70E-09	2.70E-07
K02500	0.01135	0.007668	0.005515	0.003793	0.02965	0.008905	2.70E-09	2.70E-07
K14064	0.001114	0.001788	0.0003206	0.0005081	4.46E-05	0.0001067	2.71E-09	2.70E-07
K10109	0.004216	0.006802	0.001522	0.002313	0.0001269	0.0002878	2.74E-09	2.70E-07
K05812	0.002709	0.004318	0.0007897	0.001293	9.88E-05	0.0002071	2.75E-09	2.70E-07
K16076	0.002894	0.005386	0.0007992	0.001341	7.42E-05	0.0002072	2.77E-09	2.70E-07
K13244	0.002958	0.005017	0.0008188	0.001283	0.0001199	0.0003434	2.84E-09	2.70E-07
K16140	0.00239	0.004107	0.0006832	0.001068	8.40E-05	0.0002001	2.90E-09	2.70E-07
K02255	0.001494	0.002524	0.0004705	0.0007358	5.35E-05	0.0001241	2.92E-09	2.70E-07
K00986	0.1161	0.07264	0.08115	0.02683	0.2701	0.07815	2.93E-09	2.70E-07
K08994	0.001342	0.002828	0.0002309	0.0004128	3.41E-05	7.88E-05	2.93E-09	2.70E-07
K02855	0.003391	0.005292	0.001109	0.00185	0.0001249	0.0003094	2.94E-09	2.70E-07
K06214	0.002229	0.003577	0.0007123	0.001189	0.0001057	0.0002187	2.99E-09	2.70E-07
K07804	0.001599	0.002506	0.0004174	0.0007051	7.29E-05	0.0002337	3.00E-09	2.70E-07
K07821	0.002485	0.00426	0.0007683	0.001278	8.24E-05	0.0002075	3.03E-09	2.70E-07
K15396	0.003058	0.005614	0.0009602	0.001679	8.84E-05	0.0001966	3.04E-09	2.70E-07
K16051	0.002663	0.004007	0.001602	0.0006259	5.76E-05	7.93E-05	3.07E-09	2.70E-07
K15527	1.65E-05	9.13E-05	0	0	0.00224	0.002717	3.09E-09	2.70E-07
K01087	0.004119	0.00625	0.002587	0.003206	0.0001486	0.0002794	3.11E-09	2.70E-07
K16711	0.001411	0.002247	0.0003457	0.0005854	7.58E-05	0.0002992	3.12E-09	2.70E-07
K11941	0.00231	0.003695	0.0005508	0.0008991	9.14E-05	0.0002326	3.14E-09	2.70E-07
K16182	1.01E-05	5.98E-05	0	0	0.0004169	0.0008078	3.14E-09	2.70E-07
K03207	0.001309	0.002311	0.0004268	0.0006827	3.97E-05	0.0001002	3.15E-09	2.70E-07
K23778	0.002265	0.003377	0.0008524	0.001361	8.16E-05	0.0001632	3.16E-09	2.70E-07
K16136	0.002541	0.004253	0.0008544	0.00147	8.39E-05	0.0001949	3.16E-09	2.70E-07
K05984	0.002425	0.00423	0.000927	0.00158	6.93E-05	0.000174	3.18E-09	2.70E-07
K18840	0.0007439	0.001129	0.0001196	0.0001809	2.79E-05	7.08E-05	3.20E-09	2.70E-07
K15832	0.001804	0.002902	0.000675	0.001099	6.32E-05	0.0001357	3.25E-09	2.70E-07
K01169	0.002918	0.004836	0.001053	0.001809	0.0001008	0.0002202	3.27E-09	2.70E-07
K06411	0.001738	0.002402	0.0008494	0.0007296	0.01124	0.005934	3.27E-09	2.70E-07
K02297	0.003506	0.005438	0.0009905	0.001569	0.000121	0.0002741	3.28E-09	2.70E-07
K05713	0.001397	0.002482	0.0006491	0.0009859	4.82E-05	0.0001002	3.29E-09	2.70E-07
K21087	0.002344	0.003955	0.0007238	0.001164	7.84E-05	0.0001864	3.30E-09	2.70E-07
K07772	0.002058	0.003501	0.0007308	0.00125	8.22E-05	0.0001956	3.31E-09	2.70E-07
K07229	0.003037	0.004818	0.001177	0.002013	0.0001047	0.0002478	3.32E-09	2.70E-07
K07687	0.002313	0.003507	0.0005313	0.0008355	8.87E-05	0.0002139	3.43E-09	2.70E-07
K09996	0.002101	0.003528	0.0006161	0.0009652	9.02E-05	0.0002269	3.44E-09	2.70E-07
K17236	0.0005245	0.001897	0.0003648	0.0001979	0.003849	0.004065	3.46E-09	2.70E-07
K00427	0.003808	0.00608	0.00137	0.002304	0.0001562	0.0004059	3.48E-09	2.70E-07
K21906	0.002176	0.003366	0.0006089	0.000912	0.0001	0.0002348	3.50E-09	2.70E-07
K15827	0.002157	0.003545	0.0008782	0.001572	7.78E-05	0.000186	3.56E-09	2.70E-07
K02298	0.004542	0.007015	0.001349	0.002102	0.0001626	0.0003683	3.57E-09	2.70E-07
K11911	0.003605	0.007153	0.001553	0.002889	0.0001064	0.0002475	3.58E-09	2.70E-07
K07285	0.004573	0.007244	0.001264	0.001984	0.0001808	0.0003885	3.59E-09	2.70E-07
K05594	0.0009395	0.00156	0.0003449	0.000574	3.32E-05	7.94E-05	3.65E-09	2.70E-07
K05775	0.003021	0.004955	0.001282	0.002189	0.0001049	0.0002327	3.65E-09	2.70E-07
K09806	0.001079	0.001788	0.000255	0.0003853	4.19E-05	9.34E-05	3.71E-09	2.70E-07
K04338	0.001351	0.002173	0.000382	0.0006007	6.05E-05	0.0001467	3.72E-09	2.70E-07
K05997	0.0008421	0.001527	0.0003226	0.0005664	2.72E-05	7.54E-05	3.73E-09	2.70E-07
K24089	0.002506	0.004546	0.0006452	0.001159	8.06E-05	0.0001876	3.74E-09	2.70E-07
K12149	0.001763	0.002967	0.0003361	0.0004923	6.33E-05	0.00013	3.75E-09	2.70E-07
K00764	0.09369	0.01785	0.1109	0.006603	0.1261	0.01693	3.76E-09	2.70E-07
K06400	0.2491	0.08917	0.2588	0.09297	0.4699	0.1276	3.77E-09	2.70E-07
K23188	0.004457	0.004498	0.004392	0.006403	0.0003771	0.0006502	3.80E-09	2.70E-07
K12205	0.0006895	0.001288	5.79E-05	8.52E-05	1.42E-05	5.16E-05	3.80E-09	2.70E-07
K06156	0.004327	0.00516	0.00166	0.002124	0.0005256	0.001757	3.85E-09	2.70E-07
K03838	0.003472	0.005672	0.001169	0.001854	0.0001201	0.0002717	3.88E-09	2.70E-07
K03645	0.002345	0.004063	0.0005953	0.0009704	8.57E-05	0.0001762	3.89E-09	2.70E-07
K15550	0.003893	0.006668	0.001522	0.002674	0.0001391	0.0003311	3.90E-09	2.70E-07
K16153	4.55E-05	0.0002153	0	0	0.004572	0.005957	3.96E-09	2.70E-07
K10016	0.001923	0.003321	0.0006406	0.001029	7.76E-05	0.0002015	3.96E-09	2.70E-07
K24082	0.001974	0.003718	0.0005917	0.000888	7.12E-05	0.0002098	3.98E-09	2.70E-07
K05349	0.08616	0.05524	0.1237	0.03584	0.204	0.05343	4.01E-09	2.70E-07
K02423	0.0008662	0.001436	0.0002217	0.0003739	2.64E-05	4.74E-05	4.03E-09	2.70E-07
K02452	0.003731	0.006216	0.0008907	0.001431	0.0001427	0.000295	4.03E-09	2.70E-07
K02854	0.003836	0.005848	0.001452	0.002476	0.0001442	0.0003304	4.05E-09	2.70E-07
K08261	2.12E-07	1.26E-06	2.31E-05	2.52E-05	0	0	4.14E-09	2.71E-07
K10939	0.006642	0.01209	0.002208	0.003791	0.0002294	0.0006563	4.18E-09	2.71E-07
K07592	0.002982	0.004585	0.0007414	0.001116	0.0001282	0.0003393	4.21E-09	2.71E-07
K12943	0.003001	0.004931	0.0009481	0.001503	0.0001009	0.0002388	4.24E-09	2.71E-07
K11909	0.001868	0.004156	0.0006407	0.001173	5.77E-05	0.0002022	4.25E-09	2.71E-07
K24147	0.001158	0.002099	0.0004255	0.0007509	3.56E-05	9.01E-05	4.25E-09	2.71E-07
K07346	0.008641	0.01368	0.002358	0.004071	0.0004736	0.001053	4.26E-09	2.71E-07
K09933	0.002526	0.004063	0.0007206	0.001141	0.0001048	0.0002454	4.32E-09	2.71E-07
K07675	0.003491	0.005587	0.001539	0.002516	0.0001387	0.0003436	4.32E-09	2.71E-07
K10829	0.002687	0.00411	0.001225	0.00216	0.0001033	0.0002428	4.37E-09	2.71E-07
K15833	0.002299	0.003671	0.0007689	0.001352	7.56E-05	0.0001577	4.42E-09	2.71E-07
K02468	0.002511	0.004332	0.0006681	0.001138	9.06E-05	0.0002266	4.44E-09	2.71E-07
K07663	0.002424	0.003834	0.0009152	0.001579	9.68E-05	0.0002249	4.50E-09	2.71E-07
K07109	0.004006	0.006896	0.001393	0.002486	0.0001465	0.0003011	4.51E-09	2.71E-07
K02569	0.00243	0.00423	0.0007131	0.001157	8.10E-05	0.0001499	4.51E-09	2.71E-07
K03777	0.003776	0.005565	0.001825	0.002693	0.0001321	0.0002879	4.52E-09	2.71E-07
K16849	9.76E-05	0.0001961	8.17E-06	6.87E-06	0.0009499	0.0007364	4.54E-09	2.71E-07
K23237	0.001262	0.001823	0.0005199	0.000848	5.00E-05	0.0001173	4.56E-09	2.71E-07
K19155	0.001737	0.002938	0.0004366	0.0006908	6.66E-05	0.0001426	4.61E-09	2.71E-07
K15856	9.84E-05	0.0003021	0	0	0.00159	0.001415	4.62E-09	2.71E-07
K00121	0.00652	0.006918	0.006202	0.009274	0.0004483	0.0005948	4.64E-09	2.71E-07
K23186	0.00553	0.006996	0.004484	0.005861	0.0004327	0.0007331	4.65E-09	2.71E-07
K01070	0.004605	0.007097	0.001596	0.002589	0.0001766	0.0004129	4.68E-09	2.71E-07
K07345	0.006	0.01014	0.001939	0.003407	0.0001886	0.0004621	4.71E-09	2.71E-07
K08315	0.0008874	0.0009698	0.0003271	3.80E-05	7.07E-05	0.0001462	4.75E-09	2.71E-07
K09477	0.002783	0.004655	0.0008884	0.001419	0.0001141	0.0002536	4.77E-09	2.71E-07
K03078	0.002975	0.003505	0.001046	0.00145	0.0002153	0.0006095	4.85E-09	2.71E-07
K21973	0.002339	0.003752	0.00064	0.001064	8.58E-05	0.0001983	4.88E-09	2.71E-07
K07146	0.0062	0.005866	0.005647	0.005628	0.0003748	0.0007431	4.89E-09	2.71E-07
K23227	0.002043	0.003198	0.000792	0.001383	6.62E-05	0.0001713	4.90E-09	2.71E-07
K15777	0.003489	0.004904	0.001442	0.002154	0.0001305	0.0002003	5.02E-09	2.71E-07
K21963	0.001389	0.002272	0.0003169	0.0004908	5.72E-05	0.0001332	5.02E-09	2.71E-07
K05708	0.00266	0.004466	0.00108	0.001769	0.0001224	0.0002865	5.05E-09	2.71E-07
K01355	0.003058	0.004628	0.0006715	0.001226	9.46E-05	0.0002519	5.05E-09	2.71E-07
K05712	0.003002	0.004887	0.001183	0.001827	9.83E-05	0.0002403	5.06E-09	2.71E-07
K08317	0.004792	0.007134	0.001759	0.002194	0.0003937	0.001554	5.07E-09	2.71E-07
K06324	0.0004471	0.0006015	0.0001974	0.0002444	5.70E-05	0.0003002	5.07E-09	2.71E-07
K14273	7.15E-05	8.45E-05	0.0001128	9.44E-05	0.002937	0.003415	5.14E-09	2.71E-07
K18988	0.001878	0.003085	0.0007362	0.001174	7.24E-05	0.0001708	5.14E-09	2.71E-07
K02167	0.002119	0.003513	0.001106	0.001856	6.63E-05	0.0001327	5.16E-09	2.71E-07
K06205	0.002526	0.004137	0.0008416	0.001402	0.0001031	0.0002175	5.17E-09	2.71E-07
K01061	0.00529	0.008153	0.00208	0.003151	0.000143	0.0003561	5.20E-09	2.71E-07
K00932	0.003267	0.005023	0.001079	0.001776	0.0001238	0.0002689	5.26E-09	2.71E-07
K05875	0.003222	0.005664	0.0009695	0.001601	9.93E-05	0.0002403	5.28E-09	2.71E-07
K18968	0.003081	0.004819	0.001154	0.001937	0.0001298	0.0003167	5.37E-09	2.71E-07
K07235	0.001654	0.002904	0.0004781	0.000833	6.53E-05	0.0001423	5.38E-09	2.71E-07
K00137	0.002627	0.004425	0.001252	0.002161	9.05E-05	0.0002242	5.40E-09	2.71E-07
K21901	0.001655	0.002652	0.0004197	0.0006318	8.06E-05	0.0001776	5.40E-09	2.71E-07
K04065	0.002348	0.0037	0.0007689	0.001275	9.15E-05	0.0002099	5.42E-09	2.71E-07
K23016	0.002647	0.004468	0.0009921	0.001653	0.0001017	0.0002336	5.43E-09	2.71E-07
K06039	0.001182	0.002074	0.0003342	0.0005114	4.24E-05	0.000112	5.43E-09	2.71E-07
K06149	0.001755	0.002912	0.000651	0.00112	7.56E-05	0.0001625	5.51E-09	2.71E-07
K06987	0.001043	0.001914	0.0002056	0.0001265	0.005296	0.003764	5.52E-09	2.71E-07
K08225	0.00244	0.003779	0.001124	0.00193	8.95E-05	0.0002086	5.54E-09	2.71E-07
K05800	0.001833	0.002982	0.0005896	0.0009211	7.35E-05	0.0001475	5.54E-09	2.71E-07
K11192	0.002693	0.004632	0.001005	0.001649	0.0001026	0.0002729	5.55E-09	2.71E-07
K09018	0.002681	0.004457	0.0011	0.001942	0.0001058	0.0002388	5.56E-09	2.71E-07
K05517	0.003551	0.00537	0.0009896	0.001578	0.0001547	0.0003681	5.56E-09	2.71E-07
K08319	0.002791	0.004899	0.0009006	0.001431	8.92E-05	0.0002338	5.59E-09	2.71E-07
K18148	0.001307	0.002427	0.0003845	0.000706	4.32E-05	0.0001177	5.61E-09	2.71E-07
K12972	0.002806	0.004797	0.000898	0.00147	0.0001092	0.0002387	5.64E-09	2.71E-07
K21905	0.001858	0.003306	0.0004217	0.0006889	6.84E-05	0.0001518	5.64E-09	2.71E-07
K09456	0.003542	0.005	0.002199	0.00304	0.0001361	0.0002864	5.69E-09	2.71E-07
K06141	0.003828	0.005563	0.001315	0.002067	0.0002822	0.0003646	5.73E-09	2.71E-07
K07357	0.004126	0.006764	0.0009364	0.001065	0.0002117	0.0003805	5.76E-09	2.71E-07
K11183	0.003107	0.00528	0.001082	0.00184	0.0001043	0.0002608	5.77E-09	2.71E-07
K19236	0.002541	0.00433	0.000739	0.001167	0.0001021	0.0001915	5.78E-09	2.71E-07
K12289	0.002137	0.003506	0.0009262	0.001587	7.57E-05	0.0002226	5.79E-09	2.71E-07
K21908	0.002208	0.003235	0.0006496	0.0009942	0.0001038	0.0001976	5.80E-09	2.71E-07
K07661	0.00213	0.003701	0.0005925	0.0009993	5.94E-05	0.0001383	5.81E-09	2.71E-07
K11732	0.002043	0.003188	0.0006687	0.001143	6.86E-05	0.0001419	5.83E-09	2.71E-07
K02299	0.002282	0.003676	0.0008471	0.001389	8.61E-05	0.0001934	5.83E-09	2.71E-07
K04753	0.004411	0.008433	0.001342	0.002328	0.0001505	0.0003361	5.84E-09	2.71E-07
K06159	0.002636	0.004141	0.0009112	0.001437	9.37E-05	0.0002303	5.86E-09	2.71E-07
K08326	0.002013	0.003113	0.0007961	0.001311	7.47E-05	0.0001896	5.88E-09	2.71E-07
K08168	0.02246	0.01388	0.03504	0.01009	0.004539	0.006247	5.90E-09	2.71E-07
K19234	0.002164	0.003839	0.000707	0.001155	8.26E-05	0.0002013	6.00E-09	2.71E-07
K09906	0.001566	0.002808	0.0005418	0.0009197	5.19E-05	0.0001171	6.04E-09	2.71E-07
K01085	0.002009	0.003306	0.0005767	0.0009561	5.97E-05	0.0001413	6.07E-09	2.71E-07
K00299	0.002503	0.003281	0.00494	0.005894	0.0001499	0.0001695	6.07E-09	2.71E-07
K07639	0.002707	0.004573	0.0008587	0.001334	0.0001044	0.0002475	6.12E-09	2.71E-07
K11472	0.002849	0.00483	0.001414	0.002386	9.26E-05	0.0001947	6.12E-09	2.71E-07
K07711	0.003541	0.005525	0.001308	0.002224	0.0001442	0.0002929	6.13E-09	2.71E-07
K03807	0.003056	0.004868	0.0009739	0.001633	0.0001272	0.000273	6.14E-09	2.71E-07
K24090	0.001712	0.002899	0.0003726	0.0006078	5.26E-05	0.0001109	6.14E-09	2.71E-07
K03606	0.002186	0.003676	0.0008176	0.001384	8.71E-05	0.0002395	6.18E-09	2.71E-07
K25494	0.002529	0.004504	0.0008504	0.00139	0.0001001	0.0002442	6.28E-09	2.71E-07
K22014	0.0006699	0.001464	0.000265	0.0004195	1.31E-05	3.60E-05	6.28E-09	2.71E-07
K05711	0.00265	0.004697	0.001218	0.002015	0.0001169	0.0002739	6.29E-09	2.71E-07
K12262	0.001723	0.00285	0.0004738	0.0008103	6.50E-05	0.0001778	6.29E-09	2.71E-07
K02363	0.00318	0.004868	0.001453	0.001885	0.0001322	0.0002383	6.30E-09	2.71E-07
K00041	0.004611	0.005558	0.00233	0.002597	0.01809	0.00739	6.32E-09	2.71E-07
K02850	0.002208	0.003428	0.000373	0.000485	0.0001002	0.0002453	6.32E-09	2.71E-07
K03276	0.002541	0.002872	0.0003009	0.0003438	0.000199	0.000402	6.38E-09	2.71E-07
K08173	0.00298	0.005226	0.001399	0.001421	0.0001291	0.0003388	6.39E-09	2.71E-07
K19545	0.04439	0.02483	0.04398	0.02516	0.1132	0.04442	6.42E-09	2.71E-07
K09912	0.002309	0.003773	0.0008185	0.00141	7.31E-05	0.0001645	6.42E-09	2.71E-07
K05789	0.002234	0.004282	0.0004434	0.0007274	8.00E-05	0.0001827	6.46E-09	2.71E-07
K12518	0.004887	0.00818	0.001774	0.003058	0.0001785	0.0004619	6.47E-09	2.71E-07
K02364	0.00219	0.003049	0.0008852	0.0009391	0.0001003	0.0002003	6.48E-09	2.71E-07
K02300	0.001043	0.001699	0.0002272	0.000344	3.50E-05	8.47E-05	6.48E-09	2.71E-07
K00851	0.003483	0.004995	0.002159	0.002354	0.0001654	0.000207	6.50E-09	2.71E-07
K19814	0.001113	0.001301	0.0003696	0.0003506	5.64E-05	0.0001342	6.51E-09	2.71E-07
K07700	0.003377	0.005628	0.001037	0.001709	0.0001334	0.0003272	6.54E-09	2.71E-07
K00013	0.01325	0.009465	0.005905	0.004324	0.03508	0.01264	6.66E-09	2.71E-07
K09612	0.002877	0.004559	0.0008451	0.001398	0.0001109	0.0002593	6.70E-09	2.71E-07
K16322	0.007456	0.01152	0.002336	0.003791	0.0003082	0.0006688	6.72E-09	2.71E-07
K15723	0.002136	0.003297	0.0005782	0.0009243	9.31E-05	0.0001941	6.75E-09	2.71E-07
K05798	0.004075	0.006459	0.001021	0.001655	0.0001719	0.0003594	6.75E-09	2.71E-07
K19238	0.0008744	0.001412	0.0003198	0.0005155	4.36E-05	9.45E-05	6.77E-09	2.71E-07
K09023	0.002471	0.004376	0.0008142	0.001369	8.19E-05	0.0001793	6.78E-09	2.71E-07
K22720	0.0003581	0.0005616	7.14E-05	0.000102	1.26E-05	3.51E-05	6.78E-09	2.71E-07
K21086	0.003586	0.005404	0.00126	0.002142	0.0001379	0.0003128	6.80E-09	2.71E-07
K13069	0.008136	0.01429	0.00216	0.003556	0.0003252	0.0007481	6.80E-09	2.71E-07
K06222	0.002289	0.003629	0.0007504	0.00126	8.26E-05	0.0002046	6.82E-09	2.71E-07
K07664	0.002139	0.003829	0.0008015	0.001395	7.75E-05	0.0001931	6.86E-09	2.71E-07
K16088	0.004198	0.006677	0.0009912	0.001511	0.0001488	0.0003424	6.89E-09	2.71E-07
K18899	0.006784	0.01118	0.002539	0.004238	0.0002586	0.0005996	6.90E-09	2.71E-07
K04568	0.003987	0.006395	0.001413	0.002496	0.0001576	0.0003103	6.93E-09	2.71E-07
K04022	0.00275	0.004647	0.001122	0.002014	9.05E-05	0.0002242	6.98E-09	2.71E-07
K01252	0.002966	0.004828	0.001062	0.001751	9.39E-05	0.0002303	7.05E-09	2.71E-07
K06074	0.002303	0.003993	0.0007328	0.001207	0.0001023	0.0002162	7.05E-09	2.71E-07
K10680	0.003391	0.004821	0.00229	0.002365	0.0001764	0.0003204	7.05E-09	2.71E-07
K05887	0.002088	0.003884	0.0006657	0.001139	7.65E-05	0.0001995	7.07E-09	2.71E-07
K09900	0.001297	0.002322	0.00035	0.0005599	4.87E-05	0.0001024	7.08E-09	2.71E-07
K05817	0.002505	0.004318	0.0008334	0.001418	9.42E-05	0.0002252	7.08E-09	2.71E-07
K00108	0.002329	0.003487	0.001407	0.001908	9.29E-05	0.0001721	7.11E-09	2.71E-07
K02682	0.001866	0.003417	0.0005003	0.0008074	6.32E-05	0.0001611	7.11E-09	2.71E-07
K17234	0.0005335	0.0009415	0.0005642	0.0003452	0.003875	0.002863	7.21E-09	2.71E-07
K07245	0.002992	0.004695	0.0009695	0.001559	9.47E-05	0.0002207	7.23E-09	2.71E-07
K07264	0.003843	0.006342	0.001201	0.002006	0.000147	0.0003348	7.24E-09	2.71E-07
K15552	0.003136	0.004762	0.001256	0.001922	0.0001242	0.0002072	7.29E-09	2.71E-07
K25986	0.002857	0.004928	0.0008781	0.001404	9.86E-05	0.0002243	7.30E-09	2.71E-07
K13255	0.002478	0.00422	0.0009056	0.001506	8.45E-05	0.0001954	7.30E-09	2.71E-07
K19336	0.00171	0.003016	0.0007015	0.001196	9.89E-05	0.0001872	7.32E-09	2.71E-07
K05779	0.001321	0.001898	0.0004122	0.0006656	6.06E-05	0.0001284	7.33E-09	2.71E-07
K07749	0.004881	0.005174	0.001925	0.001528	0.0004063	0.0008103	7.37E-09	2.71E-07
K11180	0.0002106	0.000324	0.0004589	0.0005854	0.002542	0.001736	7.37E-09	2.71E-07
K03290	0.003326	0.005044	0.001235	0.002024	0.0001476	0.0003334	7.38E-09	2.71E-07
K03755	0.002963	0.00445	0.0008322	0.001323	0.000129	0.0003179	7.38E-09	2.71E-07
K12296	0.0008975	0.001127	0.0003449	0.0003383	2.02E-05	3.43E-05	7.40E-09	2.71E-07
K20257	2.89E-05	7.47E-05	3.18E-05	5.87E-05	0.0002911	0.0002883	7.41E-09	2.71E-07
K10108	0.003911	0.006194	0.001262	0.002051	0.0001544	0.0003428	7.42E-09	2.71E-07
K04067	0.001627	0.003038	0.0006485	0.001051	5.19E-05	0.0001096	7.44E-09	2.71E-07
K08351	0.003891	0.005976	0.001557	0.002403	0.000136	0.0003233	7.49E-09	2.71E-07
K13631	0.001074	0.001708	0.0004605	0.0008227	3.37E-05	7.42E-05	7.52E-09	2.71E-07
K06901	0.1315	0.0361	0.1203	0.02582	0.08126	0.0175	7.54E-09	2.71E-07
K08354	0.001918	0.003052	0.0007036	0.001163	6.77E-05	0.000156	7.54E-09	2.71E-07
K21637	0.001259	0.002067	0.0003629	0.0005852	4.57E-05	0.0001042	7.60E-09	2.71E-07
K22699	8.06E-06	3.27E-05	0	0	0.0002517	0.0004573	7.61E-09	2.71E-07
K05819	0.002296	0.003991	0.0009295	0.001606	9.15E-05	0.000216	7.63E-09	2.71E-07
K03690	0.003282	0.005699	0.001027	0.001736	0.0001123	0.0002337	7.67E-09	2.71E-07
K13638	0.001611	0.002483	0.0004492	0.000705	6.81E-05	0.0001537	7.68E-09	2.71E-07
K13483	0.001876	0.003334	0.001778	0.002379	5.33E-05	0.00013	7.69E-09	2.71E-07
K07690	0.001987	0.003061	0.000349	0.0005287	6.75E-05	0.000139	7.71E-09	2.71E-07
K02024	0.004271	0.007083	0.001297	0.002138	0.000183	0.0005399	7.80E-09	2.71E-07
K06181	0.002735	0.004282	0.0008017	0.0009642	0.0001048	0.0001929	7.81E-09	2.71E-07
K12945	0.001621	0.002533	0.0005508	0.0009564	6.79E-05	0.0001722	7.82E-09	2.71E-07
K03647	0.005068	0.004253	0.005016	0.004231	0.0007174	0.0006086	7.85E-09	2.71E-07
K24843	0.001931	0.002933	0.0005969	0.0009698	6.92E-05	0.0001351	7.90E-09	2.71E-07
K01192	0.006889	0.007339	0.000673	0.0004906	0.02419	0.009784	7.91E-09	2.71E-07
K03329	0.001233	0.002059	0.0004257	0.0007394	4.58E-05	0.0001095	7.91E-09	2.71E-07
K07773	0.003396	0.005413	0.001101	0.001925	0.0001356	0.0002742	7.92E-09	2.71E-07
K09918	0.0007856	0.001247	0.0002104	0.0003691	3.16E-05	7.30E-05	7.94E-09	2.71E-07
K06410	0.001868	0.003205	0.0007756	0.0008718	0.01416	0.008135	7.96E-09	2.72E-07
K23991	0.0079	0.01267	0.002917	0.004828	0.0003305	0.0007997	8.03E-09	2.73E-07
K23181	0.0009234	0.001971	0.0003419	0.0005963	1.70E-05	5.62E-05	8.07E-09	2.73E-07
K00184	0.0001396	0.0006101	6.42E-05	8.38E-05	0.0006663	0.0005825	8.11E-09	2.73E-07
K23547	0.002522	0.004209	0.0008074	0.001311	0.000102	0.0002257	8.14E-09	2.73E-07
K08160	0.002583	0.004084	0.0008908	0.001413	0.0001025	0.0002495	8.18E-09	2.73E-07
K09890	0.000523	0.0008614	0.0001338	0.0002139	1.47E-05	3.64E-05	8.20E-09	2.73E-07
K15831	0.001855	0.003055	0.0006995	0.001171	7.55E-05	0.0001644	8.22E-09	2.73E-07
K18326	0.002873	0.004953	0.0008732	0.001433	0.0001045	0.0002745	8.22E-09	2.73E-07
K01577	0.00632	0.006376	0.002385	0.001754	0.0005323	0.001135	8.22E-09	2.73E-07
K23015	0.002811	0.00437	0.001001	0.001634	0.0001113	0.0002415	8.33E-09	2.75E-07
K21972	0.002078	0.00334	0.0004863	0.0007766	7.99E-05	0.0001973	8.33E-09	2.75E-07
K11258	0.0009323	0.001479	0.0003152	0.0005061	4.01E-05	8.21E-05	8.41E-09	2.76E-07
K08314	0.001489	0.00266	0.0005323	0.0009213	5.26E-05	0.0001344	8.43E-09	2.76E-07
K02467	0.002539	0.004257	0.001098	0.001902	0.0001132	0.0002773	8.45E-09	2.76E-07
K05596	0.003774	0.005891	0.002183	0.003155	0.0001549	0.0002641	8.48E-09	2.76E-07
K00363	0.0007852	0.001682	0.0004777	0.000503	2.45E-05	3.46E-05	8.49E-09	2.76E-07
K02425	0.001358	0.002334	0.0003926	0.000668	4.08E-05	0.0001001	8.50E-09	2.76E-07
K07238	0.03463	0.01075	0.02755	0.0126	0.05529	0.01032	8.52E-09	2.76E-07
K05844	0.003528	0.006203	0.001216	0.001948	0.0001448	0.0002673	8.55E-09	2.76E-07
K01496	0.001198	0.001195	0.001252	0.001317	0.005223	0.003437	8.56E-09	2.76E-07
K00835	0.004045	0.006181	0.001413	0.002423	0.0001897	0.0003458	8.73E-09	2.80E-07
K11920	0.00202	0.004058	0.0007377	0.001199	8.38E-05	0.0002054	8.76E-09	2.80E-07
K24689	0.002269	0.002694	0.0007871	0.0007817	0.0001582	0.0004037	8.79E-09	2.80E-07
K21089	0.001433	0.002321	0.0004733	0.0007814	5.73E-05	0.0001305	8.82E-09	2.80E-07
K07314	0.001797	0.002927	0.000532	0.0009052	7.69E-05	0.0001628	8.87E-09	2.80E-07
K09712	0.0005496	0.001006	0.0001815	0.0002723	1.93E-05	5.30E-05	8.88E-09	2.80E-07
K02345	0.0005632	0.001013	0.0001897	0.0003442	1.72E-05	4.09E-05	8.88E-09	2.80E-07
K01194	0.008184	0.01279	0.002751	0.004618	0.0003574	0.0007359	8.95E-09	2.82E-07
K00322	0.003266	0.005022	0.001246	0.00198	0.0001333	0.0002442	9.02E-09	2.82E-07
K13381	0.001503	0.003462	0.0001937	0.0002223	4.83E-05	0.0001317	9.02E-09	2.82E-07
K02203	0.0005353	0.001481	0.00012	0.000152	0.002358	0.001239	9.04E-09	2.82E-07
K09895	0.00232	0.004053	0.0006106	0.0009192	9.42E-05	0.0001893	9.09E-09	2.82E-07
K01096	0.002723	0.004831	0.0008123	0.001324	9.84E-05	0.0002248	9.12E-09	2.82E-07
K07757	0.002483	0.004113	0.0005957	0.0009383	0.0001006	0.0002313	9.13E-09	2.82E-07
K07702	0.002301	0.003981	0.0007808	0.00124	8.94E-05	0.0002014	9.14E-09	2.82E-07
K07643	0.004133	0.006562	0.001534	0.002565	0.000151	0.0003191	9.15E-09	2.82E-07
K23676	0.004318	0.006935	0.001465	0.002444	0.0001844	0.0004335	9.16E-09	2.82E-07
K18140	0.001939	0.003024	0.0005629	0.0009092	9.28E-05	0.0002139	9.20E-09	2.82E-07
K07312	0.002229	0.003564	0.0007985	0.001053	9.99E-05	0.0001873	9.30E-09	2.84E-07
K01826	0.001043	0.0021	0.0004742	0.0008346	2.50E-05	6.70E-05	9.35E-09	2.84E-07
K02505	0.003245	0.006406	0.000785	0.001367	8.10E-05	0.0001972	9.36E-09	2.84E-07
K07677	0.004464	0.007089	0.001146	0.001877	0.0001769	0.0004163	9.40E-09	2.84E-07
K24088	0.002924	0.005153	0.00086	0.001446	0.0001026	0.0002216	9.40E-09	2.84E-07
K15921	0.001241	0.002936	0.0008543	0.0009015	0.006475	0.003326	9.48E-09	2.85E-07
K09998	0.002152	0.003673	0.0006751	0.001111	9.77E-05	0.0001914	9.48E-09	2.85E-07
K19688	0.001254	0.002121	0.0003268	0.0005023	5.35E-05	0.0001339	9.52E-09	2.85E-07
K14065	0.00167	0.002733	0.0003671	0.0005718	6.93E-05	0.0001673	9.52E-09	2.85E-07
K12371	0.002685	0.004688	0.0009863	0.001602	9.08E-05	0.0002491	9.54E-09	2.85E-07
K05804	0.003111	0.004765	0.00111	0.001832	0.0001365	0.0002567	9.59E-09	2.85E-07
K07251	0.002945	0.005137	0.0009057	0.001508	0.0001179	0.000241	9.74E-09	2.88E-07
K19810	0.003903	0.006552	0.001211	0.002093	0.0001482	0.0003235	9.74E-09	2.88E-07
K09896	0.0009832	0.001555	0.0003424	0.0006176	4.33E-05	7.96E-05	9.76E-09	2.88E-07
K11201	0.001564	0.002666	0.0006367	0.001117	6.61E-05	0.0001589	9.77E-09	2.88E-07
K04337	0.001365	0.002283	0.0003356	0.0005111	7.12E-05	0.000142	9.79E-09	2.88E-07
K03477	0.002965	0.005018	0.0009736	0.001643	0.0001155	0.000261	9.83E-09	2.88E-07
K06073	0.002278	0.003806	0.0008695	0.001491	9.48E-05	0.0001872	9.88E-09	2.89E-07
K13637	0.002813	0.004867	0.0009221	0.001602	0.0001076	0.0002626	9.95E-09	2.90E-07
K11530	0.0005681	0.001017	0.0001792	0.0002745	1.82E-05	4.55E-05	1.00E-08	2.91E-07
K00389	0.002019	0.002271	0.001397	0.001784	0.0002333	0.0004091	1.00E-08	2.91E-07
K07589	0.00115	0.001968	0.0002249	0.0002751	4.42E-05	9.12E-05	1.01E-08	2.91E-07
K21967	0.003722	0.006268	0.001369	0.002288	0.0001433	0.000339	1.02E-08	2.93E-07
K21966	0.003909	0.006501	0.001452	0.002434	0.0001659	0.0004196	1.02E-08	2.93E-07
K02853	0.003655	0.006275	0.001186	0.002056	0.0001448	0.0002895	1.02E-08	2.93E-07
K09908	0.001901	0.003231	0.0006796	0.001161	6.98E-05	0.000145	1.02E-08	2.93E-07
K12299	0.002484	0.003905	0.0008355	0.001321	9.20E-05	0.0001947	1.03E-08	2.94E-07
K07490	0.0003723	0.000619	0.0002031	0.0003674	1.01E-05	2.51E-05	1.03E-08	2.94E-07
K01608	0.003093	0.004466	0.002138	0.002562	0.0001434	0.0002415	1.04E-08	2.95E-07
K06933	0.006947	0.002723	0.006296	0.003469	0.01438	0.005473	1.04E-08	2.95E-07
K11929	0.002979	0.004659	0.0008912	0.001465	0.0001056	0.0002368	1.05E-08	2.96E-07
K16135	0.00244	0.004402	0.001083	0.001811	9.24E-05	0.000225	1.05E-08	2.96E-07
K11745	0.003246	0.004834	0.001921	0.002134	0.0001539	0.0003046	1.05E-08	2.96E-07
K15547	0.003657	0.005844	0.001387	0.002313	0.0001434	0.0003447	1.07E-08	2.98E-07
K02485	0.002584	0.004496	0.0007733	0.001218	9.54E-05	0.000219	1.07E-08	2.98E-07
K03720	0.001532	0.002564	0.0004879	0.0008138	5.87E-05	0.0001161	1.07E-08	2.98E-07
K01521	0.002714	0.004334	0.001048	0.00173	0.0001071	0.0002705	1.08E-08	3.00E-07
K24087	0.002663	0.004818	0.0006197	0.0009569	9.92E-05	0.0002156	1.08E-08	3.00E-07
K02562	0.00113	0.001759	0.0003757	0.0006492	3.80E-05	9.59E-05	1.09E-08	3.00E-07
K19777	0.001111	0.001722	0.0002618	0.0004093	4.40E-05	0.0001023	1.09E-08	3.00E-07
K07796	0.003293	0.005322	0.001368	0.00213	0.000103	0.0002357	1.09E-08	3.00E-07
K15548	0.003404	0.005259	0.001226	0.002008	0.000119	0.000293	1.09E-08	3.00E-07
K04775	0.002023	0.003245	0.0006746	0.001094	8.35E-05	0.0002133	1.10E-08	3.00E-07
K07237	0.001161	0.00206	0.0003321	0.0005071	3.91E-05	8.98E-05	1.10E-08	3.00E-07
K00002	0.0003674	0.001381	1.28E-05	1.90E-05	0.003977	0.005236	1.10E-08	3.01E-07
K22958	0.0003582	0.0006735	4.04E-05	5.46E-05	0.003097	0.003368	1.10E-08	3.01E-07
K03675	0.002346	0.003985	0.0006626	0.00109	0.000125	0.0002751	1.10E-08	3.01E-07
K05874	0.004648	0.007404	0.001489	0.002514	0.0001653	0.0003885	1.11E-08	3.02E-07
K02317	0.00238	0.003887	0.000934	0.001542	9.91E-05	0.0002059	1.13E-08	3.06E-07
K09901	0.001467	0.002552	0.0004585	0.0007642	5.76E-05	0.0001243	1.13E-08	3.06E-07
K02511	0.002655	0.005031	0.0009039	0.001537	9.15E-05	0.0002264	1.14E-08	3.07E-07
K14762	0.001128	0.001806	0.0005047	0.0008897	4.39E-05	9.32E-05	1.14E-08	3.07E-07
K03478	0.001928	0.003304	0.0004498	0.0006923	7.06E-05	0.0001676	1.14E-08	3.07E-07
K09024	0.001483	0.002506	0.0004362	0.0007303	4.83E-05	0.0001155	1.15E-08	3.07E-07
K05790	0.004277	0.006959	0.0014	0.00235	0.0001597	0.0003706	1.15E-08	3.07E-07
K09934	0.001999	0.003489	0.0007755	0.001304	6.39E-05	0.0001271	1.15E-08	3.07E-07
K11932	0.001283	0.002188	0.0005548	0.0009147	5.39E-05	0.0001289	1.15E-08	3.07E-07
K08163	0.002959	0.004917	0.001058	0.00179	0.0001336	0.0002923	1.16E-08	3.07E-07
K09904	0.0005403	0.0009903	0.0001018	0.0001835	1.80E-05	3.84E-05	1.16E-08	3.07E-07
K13301	0.002429	0.00393	0.0008384	0.001423	9.33E-05	0.0001942	1.16E-08	3.07E-07
K06957	0.005398	0.01027	0.001529	0.002581	0.0001935	0.0003797	1.17E-08	3.07E-07
K23228	0.002927	0.004554	0.001359	0.002441	0.0001036	0.0002321	1.17E-08	3.07E-07
K02679	0.001639	0.0027	0.0005139	0.0009205	5.48E-05	9.95E-05	1.17E-08	3.07E-07
K01774	0.001479	0.0025	0.0004203	0.0006408	6.64E-05	0.0001464	1.18E-08	3.07E-07
K12975	0.00262	0.004128	0.0008067	0.001382	9.83E-05	0.0002254	1.18E-08	3.07E-07
K12152	0.001437	0.002477	0.0005085	0.000862	6.48E-05	0.0001499	1.18E-08	3.07E-07
K01235	0.000965	0.001657	0.0007446	0.0003789	0.005531	0.00399	1.18E-08	3.07E-07
K02459	0.002102	0.00361	0.0004775	0.0006887	9.54E-05	0.0001887	1.18E-08	3.07E-07
K10124	0.004485	0.008222	0.00128	0.002034	0.0002111	0.0004989	1.19E-08	3.09E-07
K07703	0.00268	0.004266	0.000744	0.001251	0.0001251	0.0003341	1.20E-08	3.10E-07
K14063	0.001741	0.00369	0.0006981	0.001165	4.88E-05	0.0001718	1.21E-08	3.11E-07
K22397	0.002064	0.002455	0.001888	0.002119	0.007439	0.003176	1.22E-08	3.14E-07
K07641	0.003399	0.005495	0.001166	0.001944	0.0001331	0.0003494	1.23E-08	3.14E-07
K02680	0.003083	0.005714	0.0007743	0.001282	9.45E-05	0.0002341	1.23E-08	3.15E-07
K02462	0.001609	0.0027	0.0004019	0.000646	8.03E-05	0.0001644	1.24E-08	3.16E-07
K16090	0.004077	0.006653	0.001433	0.002376	0.000151	0.0003505	1.24E-08	3.16E-07
K15735	0.002264	0.003483	0.000845	0.001359	0.0001106	0.0002358	1.25E-08	3.16E-07
K15722	0.0005743	0.001022	0.0001639	0.0002821	1.83E-05	4.23E-05	1.25E-08	3.16E-07
K23187	0.004946	0.006356	0.004624	0.006251	0.0004607	0.0007356	1.25E-08	3.17E-07
K19611	0.006373	0.009	0.002201	0.003806	0.000463	0.0005537	1.26E-08	3.17E-07
K00673	0.00251	0.004436	0.0009991	0.00172	0.000103	0.0002455	1.26E-08	3.17E-07
K22650	0.00251	0.004024	0.0007709	0.001271	9.96E-05	0.0002461	1.26E-08	3.17E-07
K04333	0.001746	0.002722	0.0003215	0.0004334	8.61E-05	0.0001646	1.28E-08	3.20E-07
K08279	0.002013	0.003309	0.0006016	0.0009386	8.30E-05	0.0002038	1.28E-08	3.20E-07
K20424	9.36E-07	5.54E-06	1.21E-05	8.11E-06	0	0	1.28E-08	3.20E-07
K05835	0.002745	0.004248	0.001275	0.001323	0.0001265	0.0002045	1.29E-08	3.20E-07
K03782	0.005659	0.007663	0.002096	0.002697	0.0003923	0.0009148	1.29E-08	3.21E-07
K13630	0.0003664	0.0006889	0.0001208	0.0002192	9.92E-06	2.97E-05	1.30E-08	3.22E-07
K04033	0.001974	0.003401	0.0006842	0.00115	6.78E-05	0.0001461	1.31E-08	3.24E-07
K07349	0.003117	0.005073	0.0008332	0.001278	0.0001147	0.0002394	1.31E-08	3.24E-07
K21742	0.002722	0.004254	0.001	0.001614	0.0001086	0.0002355	1.32E-08	3.25E-07
K04335	0.001349	0.002171	0.0003609	0.0005813	5.95E-05	0.0001157	1.33E-08	3.26E-07
K07113	0.001922	0.002963	0.0007263	0.001115	7.12E-05	0.0001077	1.33E-08	3.26E-07
K05526	0.002778	0.00468	0.0009003	0.001573	0.0001167	0.0002344	1.34E-08	3.28E-07
K10000	0.002697	0.004512	0.0008144	0.00135	0.0001197	0.0002571	1.34E-08	3.28E-07
K19354	0.003118	0.004873	0.0008993	0.001537	0.0001272	0.0002885	1.35E-08	3.28E-07
K11139	0.001692	0.002781	0.0004534	0.0007119	7.35E-05	0.0001924	1.35E-08	3.28E-07
K03184	0.002535	0.00481	0.00068	0.001107	8.61E-05	0.0001796	1.35E-08	3.28E-07
K03970	0.0005024	0.0008033	0.0002121	0.0003532	2.39E-05	5.30E-05	1.38E-08	3.33E-07
K22104	0.003385	0.005212	0.001196	0.001945	0.0001385	0.0002737	1.38E-08	3.34E-07
K05818	0.002726	0.004924	0.001242	0.002141	0.0001054	0.0002299	1.38E-08	3.34E-07
K03747	0.001801	0.002914	0.0005796	0.0009976	0.000106	0.0002477	1.39E-08	3.35E-07
K08154	0.003713	0.00582	0.001417	0.002362	0.0001616	0.0003178	1.41E-08	3.39E-07
K10013	0.002188	0.003456	0.0006392	0.001038	8.68E-05	0.0001897	1.42E-08	3.40E-07
K18531	0.002978	0.004723	0.001255	0.002167	0.0001113	0.0002917	1.42E-08	3.41E-07
K11735	0.002853	0.003969	0.00138	0.00126	0.0001374	0.0001987	1.43E-08	3.41E-07
K11391	0.003465	0.005912	0.001229	0.002135	0.0001438	0.0002846	1.43E-08	3.41E-07
K21965	0.002977	0.005459	0.000952	0.001641	0.0001163	0.0002765	1.45E-08	3.42E-07
K14287	0.001684	0.002627	0.0006508	0.001066	6.76E-05	0.0001426	1.45E-08	3.42E-07
K07784	0.006132	0.006788	0.003064	0.00235	0.0004722	0.0008955	1.45E-08	3.42E-07
K03468	0.004832	0.007559	0.001716	0.002942	0.0002107	0.0004353	1.46E-08	3.42E-07
K07676	0.004045	0.006551	0.001027	0.001636	0.0001516	0.0003733	1.46E-08	3.42E-07
K07334	0.0008096	0.001476	0.0005901	0.0009497	0.003426	0.002091	1.46E-08	3.42E-07
K11930	0.002574	0.004015	0.0008007	0.001343	0.0001041	0.0002464	1.47E-08	3.42E-07
K09893	0.001776	0.003029	0.0004352	0.0007061	7.82E-05	0.0001644	1.47E-08	3.42E-07
K22294	0.001444	0.002293	0.0002409	0.000286	4.35E-05	9.03E-05	1.47E-08	3.42E-07
K04786	0.002124	0.00579	0.0001835	0.0002772	8.46E-05	0.0002755	1.47E-08	3.42E-07
K13632	0.0009029	0.001451	0.0002541	0.0004367	3.07E-05	6.63E-05	1.47E-08	3.42E-07
K11604	0.002488	0.004277	0.0004318	0.0006835	0.0001431	0.0003881	1.48E-08	3.42E-07
K07810	0.001021	0.001569	0.0003007	0.0004713	3.15E-05	6.18E-05	1.48E-08	3.42E-07
K21602	0.003249	0.0053	0.0009986	0.00164	0.0001494	0.0003005	1.48E-08	3.42E-07
K03603	0.0022	0.003939	0.0005956	0.0009758	8.66E-05	0.000167	1.48E-08	3.42E-07
K08993	0.001014	0.001626	0.000335	0.0005317	3.99E-05	7.87E-05	1.48E-08	3.42E-07
K12147	0.0005352	0.0008725	0.0001366	0.0002363	2.19E-05	5.09E-05	1.49E-08	3.42E-07
K09894	0.002902	0.004835	0.0009934	0.001668	0.0001095	0.0002379	1.49E-08	3.42E-07
K11177	0.003647	0.006419	0.004027	0.005933	0.000101	0.0002903	1.50E-08	3.44E-07
K10110	0.003455	0.005772	0.001146	0.001883	0.0001264	0.0002973	1.51E-08	3.44E-07
K12700	0.002741	0.004762	0.0008966	0.001547	0.0001135	0.0002256	1.51E-08	3.44E-07
K23270	2.58E-05	0.0001528	0	0	0.0007675	0.001242	1.51E-08	3.44E-07
K00840	0.002788	0.004862	0.0009333	0.001575	0.0001024	0.0002395	1.52E-08	3.45E-07
K00290	0.01665	0.0105	0.01639	0.0114	0.03767	0.00926	1.52E-08	3.45E-07
K04091	0.002499	0.003913	0.002048	0.003008	8.87E-05	0.0002118	1.53E-08	3.46E-07
K22051	0.004815	0.007593	0.00178	0.003002	0.0002391	0.00053	1.53E-08	3.46E-07
K03672	0.001856	0.002968	0.0008311	0.001421	0.0001021	0.0001938	1.53E-08	3.46E-07
K00697	0.00472	0.007261	0.004706	0.005462	0.0001847	0.0003169	1.57E-08	3.53E-07
K02043	0.002571	0.003941	0.001017	0.001719	0.0001021	0.0002326	1.57E-08	3.53E-07
K01631	0.003416	0.005772	0.001012	0.001783	0.0001362	0.0002879	1.57E-08	3.53E-07
K13650	0.001314	0.00234	0.0004699	0.0007817	6.24E-05	0.0001592	1.59E-08	3.55E-07
K01638	0.009803	0.0147	0.006918	0.008838	0.0004859	0.0009012	1.59E-08	3.55E-07
K12963	0.00123	0.002126	0.0003532	0.0005727	4.86E-05	0.0001283	1.60E-08	3.56E-07
K18919	0.001002	0.001859	0.0002422	0.0003923	3.33E-05	7.76E-05	1.60E-08	3.56E-07
K16325	0.001594	0.003243	0.0005412	0.0008816	6.29E-05	0.0001775	1.62E-08	3.60E-07
K03435	0.003721	0.00612	0.001306	0.002106	0.0001527	0.0002849	1.62E-08	3.60E-07
K14659	1.64E-05	5.47E-05	0	0	0.0002696	0.0002903	1.63E-08	3.61E-07
K18800	0.003143	0.005434	0.0008926	0.001489	0.0001234	0.0002537	1.63E-08	3.61E-07
K03425	0.000224	0.0003467	4.70E-05	8.64E-05	5.40E-06	1.69E-05	1.65E-08	3.64E-07
K14358	2.46E-05	4.61E-05	0	0	0.0003569	0.0003177	1.66E-08	3.64E-07
K12266	0.003455	0.005745	0.001286	0.002125	0.0001438	0.0003385	1.67E-08	3.65E-07
K03388	0.002328	0.002079	0.002576	0.001653	0.01001	0.004921	1.67E-08	3.65E-07
K15829	0.002122	0.003413	0.000889	0.001427	9.70E-05	0.0002301	1.67E-08	3.65E-07
K23734	0.002771	0.002786	0.002243	0.001805	0.0002996	0.0004785	1.69E-08	3.69E-07
K19270	0.002364	0.003799	0.0009638	0.00159	9.76E-05	0.0001752	1.70E-08	3.69E-07
K07701	0.003891	0.006125	0.001566	0.002635	0.0001599	0.0003529	1.70E-08	3.69E-07
K14744	0.003379	0.00759	0.0011	0.001933	0.0002956	0.001132	1.70E-08	3.69E-07
K01157	0.001755	0.003154	0.0004478	0.0007055	8.34E-05	0.0001934	1.70E-08	3.69E-07
K03774	0.001632	0.002618	0.0005226	0.0008654	6.76E-05	0.0001562	1.71E-08	3.70E-07
K04336	0.0009062	0.00147	0.0001738	0.0002592	3.77E-05	8.38E-05	1.71E-08	3.70E-07
K03214	0.003325	0.006167	0.001019	0.001669	0.000127	0.0002436	1.72E-08	3.70E-07
K03717	0.00215	0.003352	0.0007098	0.001156	9.75E-05	0.0001962	1.72E-08	3.70E-07
K08348	0.005336	0.008817	0.001655	0.002672	0.0002246	0.0004524	1.74E-08	3.74E-07
K14061	0.001398	0.002402	0.0003619	0.0005985	4.42E-05	0.0001145	1.75E-08	3.75E-07
K19350	0.01369	0.006206	0.02356	0.01995	0.03653	0.02516	1.75E-08	3.75E-07
K03119	0.002814	0.004805	0.001287	0.002217	0.0001134	0.0002541	1.76E-08	3.75E-07
K07140	0.003411	0.005294	0.002067	0.002929	0.0001263	0.0002468	1.77E-08	3.76E-07
K13243	0.00307	0.005511	0.0009406	0.001505	0.0001369	0.000336	1.77E-08	3.76E-07
K00117	0.003794	0.005601	0.001336	0.002101	0.0001404	0.0003195	1.77E-08	3.76E-07
K12962	0.0008957	0.001535	0.0003283	0.0005596	3.43E-05	9.36E-05	1.78E-08	3.78E-07
K16321	0.002786	0.004996	0.001247	0.002149	0.0001204	0.0002833	1.79E-08	3.78E-07
K08276	0.001381	0.002196	0.0004213	0.0006838	6.03E-05	0.0001266	1.82E-08	3.84E-07
K20881	0.002782	0.004117	0.0009068	0.001424	0.0001265	0.0002272	1.83E-08	3.84E-07
K21976	0.0005339	0.0008805	0.0001052	0.0001551	2.62E-05	6.83E-05	1.83E-08	3.84E-07
K18765	0.003463	0.005383	0.00108	0.001804	0.0001657	0.0003774	1.83E-08	3.84E-07
K09021	0.001016	0.001643	0.0004068	0.0007049	4.84E-05	0.0001144	1.84E-08	3.84E-07
K22579	0.002445	0.00427	0.001121	0.001194	2.27E-05	3.08E-05	1.84E-08	3.84E-07
K23182	0.0008964	0.001923	0.0003496	0.0006275	1.11E-05	3.00E-05	1.84E-08	3.84E-07
K01635	0.00326	0.003373	0.00128	0.001201	0.0003552	0.001291	1.84E-08	3.84E-07
K03487	0.002611	0.004446	0.001067	0.001876	9.93E-05	0.0002284	1.85E-08	3.84E-07
K15828	0.002574	0.004258	0.0009863	0.001736	8.07E-05	0.0001664	1.85E-08	3.84E-07
K09711	0.002213	0.002553	0.0006959	0.0007678	0.0001643	0.0003688	1.85E-08	3.84E-07
K20459	0.006201	0.006132	0.01155	0.009701	0.01923	0.008348	1.87E-08	3.84E-07
K03445	0.0009743	0.00188	0.000262	0.0004515	1.94E-05	5.31E-05	1.87E-08	3.84E-07
K07127	0.0006701	0.0009523	0.0006326	0.0007096	3.69E-05	7.16E-05	1.87E-08	3.84E-07
K22110	0.004132	0.00666	0.0007448	0.001171	0.0001898	0.0003409	1.87E-08	3.84E-07
K02781	0.004927	0.003899	0.005274	0.004209	0.001388	0.002086	1.88E-08	3.84E-07
K05714	0.002413	0.00415	0.001148	0.001968	0.0001067	0.0002507	1.88E-08	3.84E-07
K11520	0.0003721	0.0005115	0.0001735	0.0002346	4.52E-05	0.0002295	1.88E-08	3.84E-07
K12288	0.001738	0.00266	0.0007419	0.001249	7.45E-05	0.0001487	1.88E-08	3.84E-07
K02619	0.02894	0.006658	0.0172	0.009988	0.01664	0.005137	1.89E-08	3.86E-07
K11925	0.003666	0.005671	0.001928	0.002627	0.0001438	0.0003219	1.90E-08	3.86E-07
K19294	0.05344	0.0184	0.04131	0.01828	0.1001	0.03204	1.90E-08	3.86E-07
K05839	0.001989	0.003409	0.0004792	0.0007101	6.93E-05	0.0001476	1.90E-08	3.86E-07
K06952	0.00118	0.002298	0.0004542	0.000766	4.17E-05	0.000116	1.91E-08	3.86E-07
K00216	0.002302	0.003533	0.0009589	0.001249	8.64E-05	0.0001583	1.92E-08	3.88E-07
K07352	0.001693	0.003005	0.0002789	0.0004415	7.93E-05	0.0001833	1.93E-08	3.89E-07
K18920	0.0007547	0.001248	0.0002364	0.0003454	3.14E-05	6.76E-05	1.93E-08	3.89E-07
K06208	0.001913	0.001571	0.0007945	0.0005576	0.0002966	0.0003275	1.95E-08	3.92E-07
K03516	0.001125	0.002037	0.000368	0.000573	4.23E-05	0.0001119	1.95E-08	3.92E-07
K07232	0.00284	0.005555	0.0008147	0.001292	0.0001027	0.0002193	1.99E-08	3.98E-07
K07637	0.003328	0.005395	0.001032	0.001696	0.0001567	0.0003233	1.99E-08	3.98E-07
K03819	0.0008574	0.001555	0.0002663	0.000466	2.09E-05	5.42E-05	2.00E-08	3.98E-07
K02458	0.0008989	0.001678	0.0002122	0.0003667	5.20E-05	0.0001069	2.00E-08	3.98E-07
K25498	5.08E-07	3.01E-06	0	0	0.0001308	0.000175	2.00E-08	3.98E-07
K01671	0.003169	0.005252	0.001221	0.002071	0.0001205	0.0002613	2.00E-08	3.98E-07
K07079	0.02572	0.02649	0.02305	0.01548	0.05914	0.02077	2.01E-08	3.99E-07
K21039	0.0007521	0.001837	6.57E-05	6.64E-05	2.82E-05	0.0001077	2.01E-08	3.99E-07
K04013	0.002799	0.004982	0.0008826	0.001416	0.0001132	0.0002196	2.03E-08	4.01E-07
K09972	0.0008448	0.001289	0.0002916	0.0003824	4.38E-05	9.93E-05	2.03E-08	4.01E-07
K20460	0.006207	0.005602	0.01278	0.01002	0.0182	0.005792	2.04E-08	4.01E-07
K14682	0.003443	0.00556	0.001089	0.001837	0.0002061	0.0005489	2.05E-08	4.02E-07
K05989	0.01157	0.01477	0.01003	0.006251	0.0488	0.02224	2.05E-08	4.02E-07
K13953	0.004133	0.005494	0.004398	0.005714	0.0002428	0.0002992	2.05E-08	4.02E-07
K03533	0.002006	0.003498	0.0006607	0.001191	7.22E-05	0.0001175	2.06E-08	4.03E-07
K23123	0.002071	0.003247	0.0008421	0.001444	8.66E-05	0.0001936	2.07E-08	4.03E-07
K08299	0.003438	0.005601	0.001433	0.002169	0.0001358	0.000329	2.07E-08	4.03E-07
K11641	0.0002056	0.001079	0	0	0.0004411	0.000341	2.07E-08	4.03E-07
K23546	0.002581	0.004369	0.001092	0.001796	0.000127	0.0002814	2.08E-08	4.03E-07
K03764	0.001859	0.003053	0.0005233	0.0008482	7.41E-05	0.0001586	2.09E-08	4.03E-07
K12950	0.01147	0.008607	0.0198	0.01541	0.00386	0.0122	2.09E-08	4.03E-07
K01407	0.004811	0.008413	0.001192	0.00182	0.0001765	0.0003763	2.09E-08	4.03E-07
K23185	0.002523	0.00395	0.001769	0.002534	9.67E-05	0.0002074	2.09E-08	4.03E-07
K05523	0.002539	0.004482	0.001094	0.001416	0.0001153	0.0002285	2.10E-08	4.03E-07
K11736	0.003139	0.005134	0.0009385	0.001579	0.000114	0.0002735	2.10E-08	4.03E-07
K07311	0.001792	0.003101	0.0007187	0.001246	8.58E-05	0.0001877	2.10E-08	4.03E-07
K07660	0.001819	0.002905	0.0005627	0.0008715	7.03E-05	0.0001368	2.12E-08	4.07E-07
K11747	0.003848	0.006337	0.001333	0.002238	0.0001407	0.0002699	2.13E-08	4.07E-07
K05880	0.003249	0.005268	0.001073	0.001795	0.0001336	0.0002794	2.14E-08	4.07E-07
K19228	0.003073	0.005611	0.0008414	0.001367	0.0001327	0.0002826	2.14E-08	4.07E-07
K07186	0.002546	0.004434	0.0007048	0.001173	8.37E-05	0.00016	2.14E-08	4.07E-07
K19709	0.0016	0.002547	0.0004523	0.0006895	6.85E-05	0.000157	2.14E-08	4.07E-07
K15540	0.002862	0.0044	0.0006611	0.001001	0.0001603	0.0003005	2.14E-08	4.07E-07
K07347	0.03217	0.05035	0.008997	0.01456	0.001967	0.003407	2.15E-08	4.07E-07
K07223	0.00467	0.006792	0.002036	0.002319	0.0003167	0.0005503	2.15E-08	4.07E-07
K03633	0.003261	0.005602	0.0009922	0.001679	0.0001509	0.0003279	2.16E-08	4.09E-07
K10015	0.002164	0.00392	0.000672	0.001098	0.0001056	0.0002668	2.18E-08	4.11E-07
K00058	0.04344	0.01223	0.03951	0.0122	0.0654	0.01189	2.18E-08	4.11E-07
K10111	0.004508	0.006942	0.001565	0.002553	0.0001955	0.0004599	2.19E-08	4.12E-07
K16263	0.00258	0.004132	0.00108	0.001755	0.0001465	0.0002938	2.20E-08	4.13E-07
K04081	0.001689	0.002614	0.0005799	0.0009842	9.60E-05	0.0002067	2.21E-08	4.13E-07
K18850	0.003081	0.005046	0.0007945	0.001307	0.0001381	0.0002635	2.21E-08	4.13E-07
K07806	0.002218	0.003745	0.0007046	0.001129	9.48E-05	0.0002039	2.21E-08	4.13E-07
K18675	0.0002321	0.0003503	2.76E-05	3.37E-05	0.00375	0.005833	2.22E-08	4.14E-07
K05785	0.002503	0.003819	0.0008342	0.001364	0.0001301	0.0002556	2.23E-08	4.15E-07
K23256	0.001053	0.001969	0.0005949	0.0008443	3.03E-05	7.72E-05	2.23E-08	4.15E-07
K14445	0.0141	0.0171	0.01219	0.01192	0.06093	0.02588	2.25E-08	4.17E-07
K03185	0.004101	0.007636	0.001246	0.002111	0.0001331	0.0002672	2.28E-08	4.23E-07
K07275	0.001891	0.003152	0.0003722	0.0005461	7.19E-05	0.0001603	2.29E-08	4.24E-07
K09999	0.002278	0.003996	0.0007901	0.00133	8.27E-05	0.0001672	2.30E-08	4.24E-07
K05921	0.003698	0.006583	0.00264	0.0028	0.0001706	0.0002975	2.30E-08	4.24E-07
K07269	0.002177	0.003427	0.0008066	0.001381	9.42E-05	0.0001863	2.30E-08	4.24E-07
K06197	0.0003338	0.0005719	8.36E-05	0.0001116	1.33E-05	3.21E-05	2.32E-08	4.26E-07
K04016	0.004454	0.008022	0.001494	0.002493	0.0001599	0.0003946	2.33E-08	4.26E-07
K19776	0.002759	0.004392	0.0008638	0.00142	0.000158	0.0003645	2.33E-08	4.26E-07
K06858	0.002775	0.004378	0.001022	0.001671	0.0001252	0.0002636	2.33E-08	4.26E-07
K12278	0.0004213	0.0009518	0.0003129	0.0003659	0.003741	0.00244	2.34E-08	4.28E-07
K07710	0.001958	0.002747	0.0002253	0.0002485	0.0003211	0.001299	2.34E-08	4.28E-07
K12227	0.0004937	0.0009053	2.15E-05	3.92E-05	9.00E-06	3.24E-05	2.42E-08	4.40E-07
K09910	0.0008678	0.002064	0.0001935	0.000368	1.81E-05	3.65E-05	2.42E-08	4.40E-07
K12265	0.002761	0.00408	0.001263	0.002112	0.0001357	0.0002744	2.43E-08	4.40E-07
K09470	0.002363	0.00437	0.0008623	0.001411	8.28E-05	0.0002016	2.43E-08	4.40E-07
K25151	0.01289	0.008508	0.01754	0.01282	0.03219	0.01266	2.44E-08	4.42E-07
K24844	0.003389	0.005612	0.001313	0.002163	0.0001412	0.0002722	2.45E-08	4.43E-07
K16704	0.003245	0.005654	0.00105	0.001646	0.0001331	0.0002629	2.46E-08	4.43E-07
K00855	0.003152	0.00505	0.001099	0.001793	0.0001534	0.0002907	2.46E-08	4.43E-07
K13629	0.001265	0.002105	0.0002282	0.0002955	6.50E-05	0.0001606	2.47E-08	4.43E-07
K00068	0.01026	0.009675	0.01185	0.00931	0.002399	0.004604	2.47E-08	4.43E-07
K05739	0.006468	0.006516	0.002518	0.002176	0.0005214	0.001016	2.48E-08	4.44E-07
K07506	0.001043	0.001108	0.001041	0.001064	0.005867	0.003933	2.49E-08	4.45E-07
K09911	0.001466	0.002857	0.0003645	0.000645	4.91E-05	9.48E-05	2.49E-08	4.45E-07
K01669	0.005287	0.00692	0.004249	0.004435	0.0003686	0.0006177	2.50E-08	4.45E-07
K05773	0.000648	0.0007509	0.0002885	0.0002448	0.004639	0.003658	2.50E-08	4.46E-07
K07136	0.000381	0.0006363	0.000105	0.0001719	2.09E-05	4.72E-05	2.51E-08	4.46E-07
K03420	7.65E-06	2.73E-05	0	0	0.0001963	0.0003492	2.51E-08	4.46E-07
K13923	0.000711	0.001429	7.38E-05	0.0001043	1.05E-05	3.14E-05	2.52E-08	4.47E-07
K15518	0.002777	0.002981	0.00146	0.00145	0.0002201	0.0003707	2.52E-08	4.47E-07
K01825	0.004957	0.007615	0.001919	0.003228	0.0002235	0.0004131	2.53E-08	4.48E-07
K07310	0.002712	0.004824	0.0009525	0.001488	0.0001215	0.0002846	2.55E-08	4.49E-07
K02457	0.002252	0.003783	0.0007443	0.001248	0.0001068	0.0002242	2.55E-08	4.49E-07
K16212	0.001041	0.002707	2.72E-06	5.44E-06	0.006808	0.00479	2.56E-08	4.50E-07
K03765	0.003588	0.005437	0.0008791	0.001204	0.0002099	0.0003996	2.56E-08	4.50E-07
K02572	0.001856	0.003418	0.0005892	0.0009747	7.29E-05	0.0001558	2.56E-08	4.50E-07
K00879	0.003844	0.006085	0.001432	0.002421	0.0001535	0.0003146	2.57E-08	4.50E-07
K05877	0.002794	0.005034	0.001154	0.001907	0.0001241	0.0003188	2.61E-08	4.56E-07
K24845	0.002849	0.004795	0.001093	0.001854	0.0001135	0.0002535	2.61E-08	4.56E-07
K03576	0.003962	0.006735	0.001689	0.002937	0.0001512	0.0003064	2.62E-08	4.57E-07
K07471	0.001657	0.002674	0.0006229	0.001049	7.89E-05	0.0001832	2.64E-08	4.59E-07
K06899	0.003551	0.00654	0.00125	0.002126	0.0001737	0.0004189	2.64E-08	4.59E-07
K07781	0.001843	0.002975	0.0003387	0.0005527	8.56E-05	0.0001976	2.64E-08	4.59E-07
K07214	0.002348	0.003691	0.0008273	0.00132	0.0001008	0.0002629	2.65E-08	4.59E-07
K10805	0.004811	0.007154	0.004012	0.004457	0.0002721	0.0003191	2.66E-08	4.59E-07
K18015	0.001585	0.003171	0.0003742	0.0005606	6.66E-05	0.0001842	2.66E-08	4.60E-07
K08277	0.001527	0.002379	0.0003942	0.0006236	6.60E-05	0.0001438	2.68E-08	4.62E-07
K00817	0.02239	0.01241	0.0162	0.01388	0.04918	0.01664	2.70E-08	4.64E-07
K02171	0.006285	0.003615	0.004739	0.001436	0.01441	0.004804	2.71E-08	4.64E-07
K07689	0.002218	0.003691	0.0006097	0.0009772	9.64E-05	0.0001621	2.71E-08	4.64E-07
K06714	0.001698	0.001881	0.0005267	0.0004957	0.007432	0.004671	2.71E-08	4.64E-07
K09159	0.001127	0.001907	0.0003089	0.000475	5.00E-05	8.77E-05	2.71E-08	4.64E-07
K09780	0.001716	0.002576	0.00114	0.001578	8.11E-05	0.0001073	2.72E-08	4.65E-07
K09459	0.00044	0.0008065	9.39E-05	5.91E-05	0.003001	0.002033	2.74E-08	4.67E-07
K03840	0.001374	0.002227	0.0003739	0.0006258	7.13E-05	0.0001309	2.74E-08	4.67E-07
K03674	0.0005266	0.0008321	0.0001269	0.0001869	2.44E-05	4.47E-05	2.75E-08	4.67E-07
K00381	0.003387	0.005231	0.001795	0.002925	0.000147	0.000227	2.77E-08	4.72E-07
K03598	0.003337	0.006257	0.0008099	0.001426	0.0001218	0.0002227	2.78E-08	4.72E-07
K08605	0.0003884	0.0007081	8.95E-05	7.76E-05	2.45E-06	5.33E-06	2.78E-08	4.72E-07
K00008	0.01735	0.009157	0.02904	0.02633	0.04062	0.01425	2.80E-08	4.73E-07
K01607	0.004645	0.006745	0.003311	0.00279	0.01683	0.007366	2.80E-08	4.73E-07
K03459	0.00193	0.00368	0.0007155	0.001174	8.26E-05	0.0001916	2.81E-08	4.73E-07
K06219	0.002828	0.004624	0.0008826	0.001519	0.0001164	0.0002393	2.81E-08	4.73E-07
K09476	0.004255	0.007388	0.0008436	0.001287	0.0002173	0.0004029	2.82E-08	4.74E-07
K05709	0.0009466	0.001562	0.0003761	0.0005882	4.81E-05	0.0001217	2.83E-08	4.75E-07
K01146	0.002197	0.003544	0.0007575	0.001257	9.70E-05	0.0001636	2.84E-08	4.76E-07
K18367	0.00345	0.003806	0.001342	0.001261	0.0002725	0.000562	2.85E-08	4.77E-07
K07236	0.001592	0.002901	0.0005067	0.0008687	6.02E-05	0.0001323	2.85E-08	4.77E-07
K12228	0.001207	0.002126	4.68E-05	8.11E-05	3.18E-05	9.84E-05	2.86E-08	4.78E-07
K12059	0.001718	0.002694	0.0004542	0.0007164	0.0001229	0.0003719	2.87E-08	4.79E-07
K11606	0.002089	0.003735	0.0003256	0.0005702	0.000103	0.0002794	2.88E-08	4.79E-07
K07680	0.000448	0.0007875	8.77E-05	0.0001233	6.46E-06	1.83E-05	2.89E-08	4.80E-07
K02504	0.004098	0.007346	0.001047	0.001717	0.0001347	0.0003098	2.90E-08	4.80E-07
K02438	0.00555	0.009144	0.002763	0.003135	0.0002461	0.0004197	2.90E-08	4.80E-07
K25067	0.003328	0.002936	0.005911	0.004242	0.01037	0.005561	2.90E-08	4.80E-07
K06144	0.001326	0.002115	0.0004885	0.0008524	6.72E-05	0.0001268	2.90E-08	4.80E-07
K22487	0.0005156	0.0009388	0.0001182	0.0001813	1.57E-05	4.77E-05	2.91E-08	4.80E-07
K03632	0.005164	0.008399	0.001576	0.002533	0.0002628	0.0005333	2.91E-08	4.80E-07
K09020	0.001761	0.002848	0.0007181	0.001267	6.70E-05	0.0001305	2.93E-08	4.81E-07
K08678	0.004348	0.003619	0.001705	0.000978	0.01536	0.007422	2.93E-08	4.81E-07
K24163	0.01256	0.0114	0.007857	0.005132	0.001225	0.001154	2.96E-08	4.85E-07
K01782	0.004171	0.005918	0.003197	0.003775	0.0001629	0.0002687	2.99E-08	4.91E-07
K08308	0.002176	0.003688	0.0006283	0.001014	9.80E-05	0.0002066	3.00E-08	4.92E-07
K07286	0.002791	0.005111	0.0006871	0.001078	0.0001231	0.0002514	3.02E-08	4.93E-07
K10857	0.002128	0.003401	0.0006181	0.001005	0.0001164	0.0002214	3.04E-08	4.97E-07
K18324	0.004444	0.007347	0.001422	0.002273	0.000204	0.0004665	3.05E-08	4.97E-07
K03591	0.003618	0.006207	0.001358	0.002349	0.0001308	0.0002616	3.05E-08	4.97E-07
K06001	0.008572	0.00979	0.002717	0.0008558	0.02347	0.0082	3.13E-08	5.07E-07
K16693	0.004125	0.006435	0.001301	0.002162	0.0001979	0.0003871	3.13E-08	5.07E-07
K11685	0.001809	0.003641	0.0005487	0.0009471	6.95E-05	0.0001549	3.13E-08	5.07E-07
K10748	0.002409	0.006154	0.0003762	0.0006278	6.61E-05	0.0001207	3.13E-08	5.07E-07
K01801	0.0003071	0.0005605	6.71E-05	8.48E-05	3.79E-06	1.18E-05	3.14E-08	5.08E-07
K02430	0.003057	0.004776	0.001016	0.001696	0.0001266	0.0002194	3.15E-08	5.08E-07
K07043	0.001432	0.002181	0.0005043	0.0008413	6.86E-05	0.0001389	3.16E-08	5.09E-07
K03472	0.000783	0.001152	0.0001571	0.0002548	4.38E-05	9.59E-05	3.16E-08	5.09E-07
K05777	0.002098	0.00321	0.0008086	0.001318	0.0001198	0.0002667	3.19E-08	5.11E-07
K19229	0.002584	0.004514	0.0007159	0.00114	0.0001007	0.0002081	3.19E-08	5.11E-07
K08997	0.02482	0.01884	0.01642	0.01142	0.003431	0.006279	3.19E-08	5.12E-07
K16091	0.001431	0.002954	5.77E-05	4.04E-05	0.0001047	0.0004369	3.20E-08	5.13E-07
K09989	0.0002044	0.0003387	8.56E-05	0.0001	0.001787	0.001407	3.21E-08	5.13E-07
K02436	0.002076	0.003541	0.0005465	0.0009077	9.04E-05	0.0001945	3.21E-08	5.13E-07
K13639	0.002099	0.003293	0.00104	0.00163	7.81E-05	0.0001639	3.28E-08	5.23E-07
K12974	0.002604	0.004186	0.0008829	0.001543	0.0001024	0.0002229	3.30E-08	5.25E-07
K01582	0.008518	0.01298	0.002291	0.003523	0.0004744	0.0008865	3.31E-08	5.25E-07
K07300	0.01694	0.01184	0.01085	0.008161	0.002296	0.003943	3.32E-08	5.26E-07
K23721	0.001483	0.002614	0.0005001	0.0009434	3.06E-05	9.63E-05	3.33E-08	5.26E-07
K23239	0.0008672	0.001569	0.0003081	0.0005351	3.09E-05	7.52E-05	3.33E-08	5.26E-07
K23004	0.0003589	0.0008816	0.0001656	0.0001875	0.003221	0.002837	3.38E-08	5.34E-07
K00138	0.004176	0.006188	0.005605	0.006434	0.0002048	0.0002597	3.39E-08	5.34E-07
K09921	0.003124	0.004976	0.001156	0.001947	0.0001647	0.0004183	3.39E-08	5.34E-07
K03836	0.003166	0.005144	0.001128	0.001844	0.0001222	0.0002622	3.41E-08	5.37E-07
K18837	0.001678	0.002415	0.0005919	0.0009097	8.19E-05	0.00021	3.42E-08	5.37E-07
K00884	0.00165	0.004125	0.0002617	0.0004574	4.92E-05	0.0001056	3.42E-08	5.38E-07
K00283	0.003338	0.002473	0.002943	0.002127	0.01248	0.005806	3.44E-08	5.40E-07
K03389	0.001804	0.001641	0.001986	0.001865	0.008314	0.004471	3.48E-08	5.45E-07
K02616	0.002355	0.003713	0.002251	0.004108	7.50E-05	0.0001737	3.48E-08	5.45E-07
K22509	0.001215	0.002345	0.0003621	0.000574	4.03E-05	0.0001398	3.49E-08	5.45E-07
K02062	0.002471	0.004332	0.002257	0.003547	0.0001302	0.0001764	3.50E-08	5.46E-07
K19227	0.003221	0.005733	0.0008396	0.001361	0.0001247	0.0002666	3.51E-08	5.46E-07
K21746	0.003139	0.005051	0.001195	0.001903	0.0001929	0.000253	3.51E-08	5.46E-07
K22718	0.0003027	0.0004642	8.08E-05	0.0001172	1.12E-05	2.31E-05	3.55E-08	5.51E-07
K04080	0.001938	0.002943	0.0005664	0.0009422	7.99E-05	0.000199	3.55E-08	5.51E-07
K20976	3.53E-05	7.22E-05	4.88E-06	5.82E-06	0.001304	0.002094	3.57E-08	5.52E-07
K01811	0.01308	0.01103	0.008828	0.003189	0.03615	0.01509	3.62E-08	5.59E-07
K12144	0.002285	0.004347	0.001	0.001689	0.0001017	0.0002293	3.62E-08	5.59E-07
K11209	0.0044	0.006295	0.001494	0.002243	0.0002804	0.0006954	3.64E-08	5.61E-07
K11208	0.00145	0.002641	0.0004158	0.0007041	4.48E-05	0.0001134	3.66E-08	5.63E-07
K12291	0.001366	0.002277	0.0003767	0.0006491	4.96E-05	0.000115	3.68E-08	5.66E-07
K03289	0.003278	0.005129	0.001016	0.001625	0.0001471	0.00026	3.70E-08	5.69E-07
K13938	0.001947	0.00325	0.0006058	0.001022	7.93E-05	0.000155	3.72E-08	5.71E-07
K22507	0.001137	0.002123	0.0002754	0.0003909	4.55E-05	0.0001192	3.74E-08	5.73E-07
K02170	0.003103	0.004846	0.00132	0.002212	0.0001463	0.0002468	3.76E-08	5.75E-07
K21021	0.003496	0.005383	0.001239	0.001723	0.0001608	0.0003108	3.77E-08	5.75E-07
K13735	0.01762	0.02878	0.005996	0.008891	0.001099	0.002042	3.77E-08	5.75E-07
K25286	0.004141	0.008559	0.005032	0.0054	0.0003577	0.0005352	3.77E-08	5.75E-07
K07224	0.003762	0.005663	0.002441	0.002431	0.0002134	0.0002776	3.81E-08	5.79E-07
K22604	0.0002641	0.0007124	0.0002099	0.0004053	0.002694	0.001918	3.81E-08	5.79E-07
K02575	0.02299	0.01608	0.01442	0.009824	0.003355	0.00656	3.83E-08	5.81E-07
K00151	0.002605	0.004452	0.002515	0.002887	0.0001361	0.0001777	3.84E-08	5.82E-07
K02358	0.1411	0.02816	0.12	0.01366	0.1003	0.01375	3.85E-08	5.83E-07
K06857	0.000717	0.0008351	0.0003581	0.0002085	0.004806	0.003684	3.87E-08	5.85E-07
K03894	0.002046	0.003581	0.0004502	0.0008539	0.0001282	0.0004325	3.88E-08	5.85E-07
K16346	0.002917	0.00487	0.0008921	0.001374	0.0002054	0.0005311	3.98E-08	6.00E-07
K12255	4.02E-05	0.0001402	6.46E-05	5.49E-05	0.001163	0.001815	4.02E-08	6.06E-07
K07782	0.001368	0.002296	0.0007175	0.001071	5.77E-05	0.0001115	4.03E-08	6.06E-07
K19595	0.000102	0.0005427	0	0	0.0002448	0.0005269	4.04E-08	6.06E-07
K03825	0.004386	0.003499	0.00174	0.00132	0.0007716	0.002366	4.04E-08	6.06E-07
K03896	0.001821	0.003469	0.0004749	0.0009068	0.0001122	0.0003717	4.08E-08	6.11E-07
K07688	0.001595	0.002864	0.0004469	0.0007076	7.80E-05	0.0001915	4.08E-08	6.11E-07
K12148	0.0001332	0.0002508	2.67E-05	3.44E-05	2.00E-06	9.22E-06	4.11E-08	6.15E-07
K16324	0.001607	0.002485	0.0008708	0.001463	7.60E-05	0.0001819	4.15E-08	6.19E-07
K13654	0.001595	0.003075	0.0003728	0.0005414	6.73E-05	0.000168	4.18E-08	6.23E-07
K08318	0.003247	0.005425	0.001169	0.001969	0.0001399	0.0002665	4.19E-08	6.24E-07
K03291	0.008646	0.01486	0.003536	0.005614	0.000415	0.0008427	4.20E-08	6.25E-07
K15834	0.001334	0.002282	0.0004658	0.0007907	5.08E-05	0.000122	4.23E-08	6.28E-07
K11933	0.002648	0.00452	0.0009354	0.001591	0.0001209	0.0002471	4.24E-08	6.29E-07
K01685	0.00543	0.005688	0.002133	0.00277	0.01602	0.005733	4.25E-08	6.29E-07
K23725	0.001581	0.002693	0.0006474	0.001114	4.55E-05	0.0001301	4.29E-08	6.34E-07
K07811	0.003711	0.006307	0.001198	0.00199	0.00018	0.0003778	4.31E-08	6.36E-07
K12372	0.001856	0.004045	0.0006564	0.001062	7.23E-05	0.0001107	4.32E-08	6.37E-07
K16213	0.0008515	0.002687	9.60E-06	1.56E-05	0.00272	0.002583	4.32E-08	6.37E-07
K03485	0.003689	0.005988	0.001393	0.00234	0.0001723	0.0003279	4.36E-08	6.41E-07
K18862	0.001618	0.002825	0.0005433	0.0009452	6.36E-05	0.0001508	4.36E-08	6.41E-07
K22105	0.003405	0.005332	0.001782	0.002252	0.0001744	0.0002419	4.49E-08	6.59E-07
K03057	0.001288	0.002092	0.00251	0.003465	0.01095	0.017	4.52E-08	6.62E-07
K14195	0.0004524	0.001071	9.86E-05	0.0001466	1.42E-06	5.51E-06	4.52E-08	6.62E-07
K07685	0.001995	0.003329	0.0007638	0.001194	8.75E-05	0.0001649	4.54E-08	6.64E-07
K07063	0.0002912	0.00109	2.00E-05	4.01E-05	0.001179	0.0008995	4.57E-08	6.66E-07
K07470	0.001318	0.00209	0.000329	0.0005199	5.86E-05	0.0001274	4.57E-08	6.66E-07
K18922	0.001537	0.002478	0.0003863	0.0006498	8.30E-05	0.0002352	4.60E-08	6.70E-07
K16291	0.001925	0.003031	0.0005102	0.0007479	8.54E-05	0.0002039	4.62E-08	6.71E-07
K01730	0.0005322	0.0008878	6.73E-06	8.05E-06	0.003122	0.002047	4.62E-08	6.71E-07
K22214	0.002825	0.004676	0.001307	0.002223	0.0001494	0.0003722	4.63E-08	6.71E-07
K03181	0.002813	0.004965	0.0008518	0.001404	0.0001357	0.0003137	4.67E-08	6.76E-07
K22486	0.001977	0.003408	0.0004165	0.00054	9.86E-05	0.0002253	4.70E-08	6.80E-07
K22505	0.00135	0.002423	0.0004087	0.0006792	4.77E-05	0.0001293	4.71E-08	6.80E-07
K07740	0.002127	0.00327	0.000779	0.001355	0.0001081	0.0001544	4.72E-08	6.82E-07
K18841	0.001177	0.001674	0.0003234	0.0005818	0.0001015	0.0001964	4.81E-08	6.93E-07
K01649	0.02251	0.01277	0.01882	0.009668	0.04582	0.01419	4.84E-08	6.97E-07
K02362	0.001902	0.002774	0.0006417	0.00105	0.0001404	0.0003892	4.90E-08	7.05E-07
K19226	0.004206	0.007641	0.001003	0.001622	0.0001881	0.0003244	4.93E-08	7.08E-07
K00163	0.008752	0.01192	0.01126	0.0126	0.000622	0.0006518	4.94E-08	7.08E-07
K02615	0.001396	0.002154	0.0005928	0.001006	6.64E-05	0.0001945	4.96E-08	7.09E-07
K05368	0.00175	0.002639	0.0005783	0.0009909	0.0001122	0.0002354	4.96E-08	7.09E-07
K03597	0.002231	0.004294	0.0005158	0.0008679	9.15E-05	0.0001418	4.99E-08	7.12E-07
K16139	0.001355	0.002065	0.0005465	0.0008803	0.0002949	0.001239	4.99E-08	7.12E-07
K19163	0.0007012	0.001247	8.67E-05	0.0001256	2.88E-05	7.33E-05	5.00E-08	7.13E-07
K11746	0.001794	0.002864	0.000696	0.001163	7.99E-05	0.0001587	5.03E-08	7.16E-07
K12957	0.001874	0.003117	0.0004894	0.0007386	8.46E-05	0.0001906	5.07E-08	7.21E-07
K18910	0.0003637	0.0008981	0.0002905	0.0003284	0.001751	0.001046	5.08E-08	7.21E-07
K09228	0.0003633	0.0007147	9.78E-05	6.46E-05	3.47E-05	7.61E-05	5.09E-08	7.21E-07
K22131	0.00227	0.003927	0.0007537	0.001131	8.91E-05	0.0001954	5.12E-08	7.26E-07
K15551	0.002152	0.003195	0.0009879	0.001487	0.0001221	0.0001958	5.15E-08	7.29E-07
K00090	0.004076	0.006239	0.00215	0.003822	0.0001776	0.0004106	5.16E-08	7.29E-07
K15721	0.000925	0.002386	6.27E-05	0.0001079	2.67E-05	9.98E-05	5.18E-08	7.31E-07
K00568	0.002142	0.003872	0.0005933	0.0009334	0.0001295	0.0003731	5.19E-08	7.32E-07
K02681	0.001328	0.002417	0.0003977	0.0006591	4.77E-05	0.0001047	5.25E-08	7.39E-07
K11940	0.0006164	0.001004	0.0001939	0.0003158	2.51E-05	5.00E-05	5.26E-08	7.40E-07
K00892	0.002796	0.004507	0.000987	0.001633	0.000146	0.0003211	5.31E-08	7.45E-07
K07356	0.001972	0.003614	0.0006924	0.001123	9.61E-05	0.0002423	5.31E-08	7.45E-07
K10461	0	0	2.10E-05	2.84E-05	0	0	5.37E-08	7.50E-07
K19969	0	0	1.92E-05	2.50E-05	0	0	5.37E-08	7.50E-07
K21497	0	0	1.35E-05	2.32E-05	0	0	5.37E-08	7.50E-07
K00383	0.006366	0.006035	0.003325	0.002278	0.0005197	0.001015	5.38E-08	7.50E-07
K07283	0.002299	0.003905	0.0008323	0.001275	0.0001017	0.0002308	5.38E-08	7.50E-07
K10762	0.000631	0.001318	0.0001324	0.0002484	2.27E-05	9.57E-05	5.40E-08	7.52E-07
K00633	0.006803	0.003272	0.004988	0.002798	0.01256	0.003759	5.41E-08	7.52E-07
K03829	0.0004169	0.0008125	0.0002091	0.0001512	5.82E-06	1.59E-05	5.43E-08	7.55E-07
K03810	0.005044	0.005605	0.001986	0.001794	0.0004338	0.0007247	5.46E-08	7.56E-07
K02509	0.002279	0.003983	0.002478	0.003335	0.0001163	0.0002046	5.46E-08	7.56E-07
K21695	0.0003436	0.0005262	0.0001177	0.0002058	1.71E-05	3.31E-05	5.46E-08	7.56E-07
K08310	0.001721	0.002938	0.000462	0.0007214	9.05E-05	0.0001436	5.47E-08	7.57E-07
K11178	0.002785	0.005186	0.002174	0.002938	8.77E-05	0.0002153	5.50E-08	7.59E-07
K00765	0.01277	0.008317	0.005597	0.00394	0.02591	0.008761	5.52E-08	7.61E-07
K01434	0.001997	0.002862	0.005379	0.0067	0.0001155	0.0002725	5.55E-08	7.65E-07
K02552	0.006777	0.008013	0.005637	0.00472	0.0005561	0.0008208	5.58E-08	7.68E-07
K07304	0.01734	0.01047	0.01064	0.007085	0.004109	0.003511	5.60E-08	7.70E-07
K22902	0.0004294	0.0007854	0.0001942	0.0001502	7.84E-06	2.28E-05	5.62E-08	7.71E-07
K00620	0.01433	0.009177	0.01256	0.004476	0.03297	0.01392	5.66E-08	7.76E-07
K11907	0.004745	0.009714	0.001929	0.003531	0.0002484	0.0005533	5.66E-08	7.76E-07
K06918	0.002258	0.004302	0.0006471	0.001022	9.94E-05	0.0001839	5.72E-08	7.82E-07
K03336	0.02183	0.01546	0.01228	0.00711	0.006245	0.008523	5.78E-08	7.90E-07
K12985	0.00129	0.001669	0.000273	0.0003452	8.20E-05	0.000188	5.81E-08	7.92E-07
K05275	0.00259	0.004576	0.0007254	0.001142	9.24E-05	0.0001601	5.81E-08	7.92E-07
K09891	0.002676	0.004286	0.0008321	0.001396	0.0001305	0.0002046	5.86E-08	7.98E-07
K09471	0.001549	0.002495	0.0007952	0.001204	6.94E-05	0.0001442	5.91E-08	8.04E-07
K00574	0.02492	0.01722	0.01626	0.01363	0.00399	0.005381	5.93E-08	8.05E-07
K09954	0.0005009	0.0009018	0.0001599	0.0002995	1.82E-05	4.33E-05	5.98E-08	8.11E-07
K03532	0.002494	0.004183	0.0006837	0.001179	0.0001154	0.0002409	5.99E-08	8.12E-07
K14588	0.002694	0.004023	0.0009613	0.001667	0.0001376	0.0002699	6.03E-08	8.15E-07
K09923	0.001322	0.00225	0.0003484	0.0005753	7.62E-05	0.0001466	6.03E-08	8.15E-07
K11739	0.004069	0.007151	0.001436	0.002329	0.0002244	0.0005003	6.16E-08	8.31E-07
K01460	0.001347	0.002398	0.0004566	0.0007512	5.52E-05	0.0001448	6.17E-08	8.32E-07
K01998	0.0148	0.008208	0.03591	0.0181	0.0347	0.01298	6.19E-08	8.34E-07
K23240	0.0003498	0.0005978	0.0001032	0.0001826	1.04E-05	2.36E-05	6.23E-08	8.37E-07
K20968	0.0003792	0.0006683	8.16E-06	1.63E-05	0.002623	0.001926	6.23E-08	8.37E-07
K11607	0.002668	0.004518	0.000455	0.0007936	0.0001706	0.0004641	6.30E-08	8.46E-07
K18839	0.0001454	0.0002319	3.98E-05	6.52E-05	4.10E-06	1.21E-05	6.32E-08	8.47E-07
K19000	0.0006472	0.000989	0.0001772	0.0002937	2.02E-05	3.93E-05	6.33E-08	8.47E-07
K02611	0.002099	0.003148	0.002626	0.003207	9.20E-05	0.0002176	6.35E-08	8.49E-07
K22510	0.00149	0.002655	0.0002822	0.0003927	5.83E-05	0.0001514	6.39E-08	8.53E-07
K03974	0.002324	0.003895	0.0008172	0.001311	0.0001381	0.0002378	6.39E-08	8.53E-07
K03757	0.003807	0.005813	0.0009967	0.001606	0.0002257	0.0003933	6.40E-08	8.53E-07
K08324	0.002568	0.004133	0.0008325	0.001349	0.0001643	0.0004672	6.44E-08	8.56E-07
K11926	0.001017	0.001519	0.0002622	0.0004527	5.81E-05	0.0001068	6.44E-08	8.56E-07
K01523	0.0008047	0.0007726	0.0008034	0.0007786	0.0044	0.003271	6.45E-08	8.56E-07
K05803	0.004078	0.006908	0.001098	0.001743	0.0002233	0.0003471	6.45E-08	8.56E-07
K21511	0.001235	0.002645	0.0005789	0.001043	6.29E-05	0.000192	6.50E-08	8.62E-07
K13275	0.00326	0.00302	0.001487	0.001331	0.0004534	0.001334	6.53E-08	8.64E-07
K03337	0.01456	0.009775	0.007129	0.004776	0.004867	0.006344	6.56E-08	8.67E-07
K07034	0.005118	0.004199	0.001604	0.00152	0.000945	0.0008433	6.58E-08	8.69E-07
K00483	0.002939	0.005747	0.0009953	0.0017	0.0001113	0.0002587	6.60E-08	8.70E-07
K19745	0.00441	0.005539	0.002908	0.004295	0.0002922	0.0004461	6.60E-08	8.70E-07
K17108	0.0001788	0.0003588	0.0001717	0.0001673	0.003736	0.003418	6.65E-08	8.75E-07
K07647	0.003921	0.006488	0.001157	0.001877	0.0001965	0.0003867	6.67E-08	8.77E-07
K09909	0.002623	0.004595	0.0006707	0.001151	0.000124	0.000226	6.68E-08	8.78E-07
K03788	0.005285	0.005683	0.001366	0.002294	0.0004984	0.0007442	6.71E-08	8.81E-07
K06893	0.0005607	0.0009202	0.0001945	0.0001551	1.82E-05	4.69E-05	6.75E-08	8.85E-07
K12525	0.003441	0.005318	0.001361	0.002433	0.0001869	0.0003778	6.78E-08	8.87E-07
K01484	0.002076	0.003517	0.0006589	0.001045	0.0001006	0.0002154	6.88E-08	9.00E-07
K00373	0.004062	0.006493	0.004428	0.00509	0.0002536	0.0004517	6.91E-08	9.02E-07
K02257	0.004479	0.006283	0.005712	0.007658	0.0002877	0.0003244	6.93E-08	9.04E-07
K13918	0.001967	0.003286	0.0007421	0.001226	8.78E-05	0.0001983	6.98E-08	9.09E-07
K08219	0.002787	0.004692	0.0009184	0.001576	0.0001316	0.0003028	7.05E-08	9.16E-07
K05778	0.002131	0.003431	0.0006973	0.00115	0.0001144	0.0002121	7.05E-08	9.16E-07
K03776	0.004525	0.006851	0.001381	0.002213	0.0003118	0.0005564	7.06E-08	9.16E-07
K11102	0.01478	0.01093	0.007446	0.005494	0.002016	0.00393	7.09E-08	9.20E-07
K14348	0.002593	0.003485	0.001131	0.00172	0.000174	0.0003247	7.12E-08	9.22E-07
K09997	0.001636	0.003997	0.0003333	0.0005454	6.37E-05	0.0001358	7.12E-08	9.22E-07
K10017	0.0003596	0.0007271	0.0001655	0.0002959	9.52E-06	2.54E-05	7.21E-08	9.31E-07
K00529	0.005157	0.01082	0.006153	0.009416	0.0002006	0.0003082	7.21E-08	9.31E-07
K10213	0.002801	0.004151	0.003011	0.003717	0.0003819	0.0003003	7.23E-08	9.32E-07
K10906	0.002892	0.005704	0.0005151	0.000909	0.0001451	0.0003219	7.25E-08	9.33E-07
K23241	0.001302	0.002345	0.0004558	0.0007422	6.17E-05	0.0001503	7.27E-08	9.35E-07
K00526	0.07669	0.01133	0.08354	0.01873	0.05249	0.0153	7.28E-08	9.36E-07
K04334	0.0005236	0.001024	9.34E-05	0.0001473	1.37E-05	2.93E-05	7.31E-08	9.39E-07
K19145	3.11E-06	1.71E-05	0	0	0.0001453	0.0002073	7.39E-08	9.48E-07
K23183	0.0008203	0.001654	0.0003301	0.0005874	1.74E-05	4.39E-05	7.40E-08	9.48E-07
K00246	0.001833	0.003065	0.000612	0.001064	9.05E-05	0.000145	7.47E-08	9.56E-07
K01687	0.03957	0.01484	0.03986	0.01336	0.0664	0.01598	7.48E-08	9.56E-07
K02783	0.006947	0.005109	0.008301	0.00686	0.002177	0.002891	7.48E-08	9.56E-07
K03897	0.002666	0.004715	0.001439	0.002545	0.0001144	0.000361	7.54E-08	9.61E-07
K06447	0.002355	0.004056	0.001002	0.001663	0.0001137	0.0002151	7.63E-08	9.73E-07
K09992	0.0001725	0.0003898	0.0001461	0.0001845	0.001686	0.002222	7.68E-08	9.77E-07
K00455	0.001098	0.002254	0.0004029	0.0007063	5.40E-05	0.0001405	7.71E-08	9.80E-07
K07354	0.002848	0.005282	0.0009565	0.001511	0.0001418	0.0003312	7.76E-08	9.85E-07
K00867	0.007455	0.00752	0.004501	0.004118	0.0007597	0.00112	7.86E-08	9.97E-07
K13635	0.002411	0.004086	0.000595	0.0009561	0.0001329	0.0002478	7.90E-08	1.00E-06
K02521	0.002929	0.005538	0.001008	0.00181	0.000107	0.0001749	7.91E-08	1.00E-06
K03566	0.004195	0.006468	0.001271	0.001914	0.0001791	0.0002726	7.91E-08	1.00E-06
K21964	0.002042	0.003515	0.0005991	0.00102	8.67E-05	0.0002095	7.94E-08	1.00E-06
K21085	0.002576	0.004922	0.0008305	0.001359	0.000111	0.000286	7.94E-08	1.00E-06
K02116	0.009499	0.005535	0.005921	0.001544	0.003071	0.002178	7.97E-08	1.00E-06
K12368	0.004476	0.007366	0.001584	0.001652	0.0003124	0.0002924	8.02E-08	1.01E-06
K05982	0.001281	0.001962	0.0005185	0.0008861	5.64E-05	8.92E-05	8.04E-08	1.01E-06
K09892	0.0004564	0.0007264	9.04E-05	0.0001397	4.06E-05	0.0001021	8.11E-08	1.02E-06
K19780	0.0002101	0.0003681	8.71E-05	0.0001417	3.19E-06	1.48E-05	8.11E-08	1.02E-06
K07180	0.01486	0.01101	0.00654	0.00527	0.002398	0.005557	8.15E-08	1.02E-06
K01915	0.1094	0.02124	0.1295	0.0145	0.1454	0.01986	8.15E-08	1.02E-06
K15509	0.0002485	0.0006293	0.0004338	0.0007568	0.003344	0.004279	8.16E-08	1.02E-06
K08990	0.002163	0.004385	0.0006045	0.0011	7.76E-05	0.0001478	8.19E-08	1.02E-06
K05811	0.0008464	0.001385	0.0003423	0.0005614	3.61E-05	6.28E-05	8.22E-08	1.03E-06
K05988	8.60E-05	0.000297	0	0	0.001434	0.002098	8.26E-08	1.03E-06
K07353	0.001783	0.003312	0.0005113	0.0008276	8.71E-05	0.0002036	8.34E-08	1.04E-06
K00245	0.003591	0.005959	0.001048	0.001794	0.000237	0.0003873	8.37E-08	1.04E-06
K15269	0.00336	0.007365	0.001296	0.001996	0.0001014	0.0003279	8.38E-08	1.04E-06
K05809	0.001449	0.002482	0.0003886	0.0006108	5.96E-05	0.0001172	8.40E-08	1.04E-06
K04770	0.0041	0.007394	0.001079	0.001686	0.0001952	0.0003361	8.46E-08	1.05E-06
K18657	0.00168	0.002806	0.0005448	0.0009445	7.04E-05	0.0001405	8.47E-08	1.05E-06
K18838	0.001019	0.001483	0.0003815	0.0006463	6.29E-05	0.000148	8.57E-08	1.06E-06
K03638	0.002105	0.003394	0.001648	0.002012	9.85E-05	0.000166	8.69E-08	1.07E-06
K06970	0.002986	0.004698	0.0009221	0.001477	0.0001653	0.0003441	8.73E-08	1.08E-06
K09898	0.0006144	0.001162	0.0001339	0.0002224	1.86E-05	3.52E-05	8.78E-08	1.08E-06
K18217	0.0004955	0.0008483	0.0001829	0.0001423	2.47E-05	7.00E-05	8.84E-08	1.09E-06
K00370	0.01013	0.01437	0.01227	0.01342	0.0007339	0.001036	8.87E-08	1.09E-06
K19060	0.001041	0.003071	0.0002222	0.0004394	9.96E-05	0.0003127	8.89E-08	1.09E-06
K11709	0.0007555	0.001945	0.001152	0.001437	5.06E-05	0.0001149	8.90E-08	1.09E-06
K15536	0.001065	0.001638	0.0003701	0.0006366	4.43E-05	9.70E-05	9.08E-08	1.11E-06
K06921	0.01963	0.02563	0.01572	0.01269	0.05414	0.01886	9.12E-08	1.12E-06
K02082	0.04972	0.01747	0.04659	0.01319	0.02448	0.01078	9.16E-08	1.12E-06
K00885	0.002214	0.003813	0.000896	0.001542	0.0001089	0.0002335	9.20E-08	1.12E-06
K07184	0.001575	0.002556	0.0004501	0.0007031	8.30E-05	0.0001141	9.22E-08	1.13E-06
K00906	0.003053	0.005047	0.001221	0.002148	0.0002188	0.000548	9.23E-08	1.13E-06
K00441	0.0002893	0.001163	6.40E-05	0.000123	0.001531	0.00127	9.24E-08	1.13E-06
K03919	0.00244	0.003612	0.001961	0.002049	0.0001489	0.000299	9.30E-08	1.13E-06
K22443	0.002529	0.004764	0.0007853	0.001215	0.0001271	0.0002805	9.32E-08	1.13E-06
K16301	0.004009	0.006055	0.002932	0.002946	0.0002157	0.000313	9.34E-08	1.14E-06
K07724	0.0008032	0.001817	0.0001953	0.000332	2.30E-05	4.38E-05	9.39E-08	1.14E-06
K07225	0.001127	0.00235	0.0002027	0.0003211	3.26E-05	8.16E-05	9.42E-08	1.14E-06
K11107	0.0005444	0.0009383	0.0001472	0.0002609	4.51E-05	0.0001522	9.46E-08	1.15E-06
K15549	0.002874	0.004586	0.00128	0.002142	0.0001445	0.0003195	9.48E-08	1.15E-06
K00567	0.02925	0.005057	0.03069	0.007383	0.04019	0.007075	9.49E-08	1.15E-06
K22270	0.0003771	0.0007931	0.0003369	0.0004353	2.17E-06	5.21E-06	9.50E-08	1.15E-06
K25864	0.001361	0.002419	0.000472	0.0007874	5.83E-05	0.0001472	9.52E-08	1.15E-06
K09907	0.001688	0.003359	0.0004295	0.000712	7.48E-05	0.0001385	9.53E-08	1.15E-06
K05833	0.01998	0.009062	0.0262	0.01132	0.0381	0.01014	9.54E-08	1.15E-06
K01401	0.002608	0.002629	0.0007738	0.0005415	0.0002476	0.0005463	9.58E-08	1.15E-06
K18119	9.88E-05	0.0002719	9.21E-05	0.0001843	0.0009028	0.0007377	9.64E-08	1.16E-06
K06418	0.0004923	0.0005523	5.58E-05	6.10E-05	3.82E-05	7.32E-05	9.67E-08	1.16E-06
K02080	0.00206	0.003461	0.0006501	0.001106	0.000127	0.0002256	9.72E-08	1.16E-06
K03683	0.002287	0.004136	0.0005916	0.0009678	0.0001065	0.0001689	9.73E-08	1.16E-06
K04750	0.004643	0.004895	0.004141	0.003856	0.0003553	0.0007154	9.78E-08	1.17E-06
K17473	0.001576	0.002569	0.0004759	0.0005452	0.0001512	0.000769	9.89E-08	1.18E-06
K18216	0.0006597	0.001007	0.0001851	0.0001649	3.04E-05	7.42E-05	9.91E-08	1.18E-06
K07469	0.006751	0.003328	0.003439	0.001499	0.01736	0.0145	1.01E-07	1.20E-06
K09781	0.00337	0.004613	0.003479	0.003844	0.0002963	0.0002924	1.01E-07	1.20E-06
K02502	0.006277	0.004919	0.004416	0.004618	0.01641	0.006987	1.01E-07	1.20E-06
K02344	0.001798	0.003199	0.0006839	0.001163	6.66E-05	0.000137	1.01E-07	1.20E-06
K03834	0.002231	0.005261	0.0006876	0.001165	0.000103	0.0002111	1.02E-07	1.21E-06
K07070	0.000251	0.0004067	8.94E-05	0.0001366	9.75E-06	2.31E-05	1.02E-07	1.21E-06
K14056	0.0008795	0.001574	0.0003203	0.0005437	4.05E-05	7.76E-05	1.02E-07	1.21E-06
K02048	0.001598	0.002817	0.0005731	0.0009943	8.13E-05	0.0002008	1.02E-07	1.21E-06
K02451	0.0005163	0.0007154	4.54E-05	5.46E-05	4.70E-05	0.0001177	1.03E-07	1.22E-06
K15924	0.0003816	0.001153	0	0	0.002327	0.001964	1.04E-07	1.22E-06
K07343	0.002699	0.005167	0.0005986	0.001007	0.0001361	0.0002031	1.04E-07	1.22E-06
K22508	0.0003992	0.000812	8.99E-05	0.0001648	1.35E-05	4.28E-05	1.04E-07	1.23E-06
K05942	0.00307	0.002163	0.00297	0.001699	0.00817	0.004126	1.05E-07	1.23E-06
K06048	0.004795	0.007657	0.007528	0.00964	0.0003069	0.0003741	1.05E-07	1.23E-06
K04021	0.002471	0.003881	0.0009785	0.001679	0.0002791	0.0008305	1.05E-07	1.23E-06
K09915	0.001355	0.002146	0.0004575	0.0007606	6.53E-05	0.0001383	1.06E-07	1.24E-06
K00371	0.006514	0.009895	0.005913	0.0066	0.0004582	0.0006964	1.08E-07	1.26E-06
K09473	0.002073	0.003744	0.0007419	0.001245	8.01E-05	0.0001837	1.08E-07	1.26E-06
K06906	0.001417	0.002462	0.000308	0.0005297	6.93E-05	0.0001422	1.08E-07	1.26E-06
K06934	0.006414	0.003015	0.005574	0.00227	0.01198	0.003453	1.10E-07	1.29E-06
K14645	0.002514	0.003209	0.001527	0.001328	0.01184	0.008805	1.11E-07	1.30E-06
K12151	0.0003617	0.0006085	9.48E-05	0.0001441	9.21E-06	2.87E-05	1.13E-07	1.32E-06
K21011	0.002709	0.002277	0.001041	0.0006483	0.0006039	0.001138	1.13E-07	1.32E-06
K22041	0.001927	0.003096	0.0005571	0.000908	9.96E-05	0.00017	1.13E-07	1.32E-06
K11074	0.00209	0.003314	0.0007781	0.001377	0.0001139	0.0001892	1.13E-07	1.32E-06
K08996	0.002381	0.002897	0.0009138	0.0008475	0.0002484	0.0007566	1.14E-07	1.32E-06
K10011	0.002446	0.003926	0.000957	0.001556	0.0001025	0.0002425	1.14E-07	1.32E-06
K07216	0.005683	0.003317	0.004522	0.002265	0.01203	0.008504	1.15E-07	1.33E-06
K01908	0.00411	0.006316	0.005711	0.007372	0.0004757	0.001583	1.15E-07	1.33E-06
K11106	0.003534	0.005623	0.001568	0.002628	0.0002263	0.0004111	1.16E-07	1.34E-06
K21745	0.001281	0.0008732	0.0006583	0.000602	0.005758	0.004694	1.16E-07	1.34E-06
K07662	0.003208	0.00535	0.001033	0.001674	0.0001908	0.0003342	1.18E-07	1.36E-06
K08970	0.003306	0.005531	0.0006744	0.001165	0.000159	0.000247	1.18E-07	1.36E-06
K01259	0.01671	0.01069	0.01695	0.01068	0.005196	0.00561	1.19E-07	1.37E-06
K11062	0.01272	0.009661	0.007044	0.007483	0.00279	0.004955	1.19E-07	1.37E-06
K00344	0.00703	0.00926	0.009851	0.009485	0.0006456	0.0009095	1.19E-07	1.37E-06
K09940	0.001697	0.00168	0.002615	0.002605	0.0001974	0.0002616	1.20E-07	1.37E-06
K22444	0.002081	0.00382	0.0007891	0.001339	9.52E-05	0.0002218	1.21E-07	1.39E-06
K11179	0.001098	0.001782	0.0003661	0.0006245	4.89E-05	7.89E-05	1.22E-07	1.40E-06
K19271	0.008217	0.006635	0.005771	0.004397	0.02436	0.01381	1.22E-07	1.40E-06
K00101	0.003168	0.005313	0.003387	0.005719	0.0002172	0.000473	1.23E-07	1.40E-06
K11041	0.03463	0.0177	0.02481	0.02211	0.01204	0.008994	1.23E-07	1.40E-06
K16850	0.0008604	0.001436	0.0002122	0.0002086	0.004628	0.003971	1.24E-07	1.42E-06
K18891	0.003216	0.003983	0.001257	0.001415	0.0003404	0.0009624	1.24E-07	1.42E-06
K19275	0.001704	0.006652	7.60E-05	9.62E-05	8.16E-05	0.0003855	1.25E-07	1.42E-06
K04020	0.002338	0.003736	0.001099	0.001803	0.0002266	0.0006524	1.26E-07	1.43E-06
K06445	0.005267	0.008645	0.001866	0.003171	0.0003781	0.0009075	1.26E-07	1.44E-06
K11740	0.003357	0.005226	0.001117	0.001838	0.0002072	0.0004291	1.27E-07	1.44E-06
K00484	0.001523	0.002884	0.0005022	0.0008823	5.81E-05	0.0001609	1.27E-07	1.44E-06
K18474	0.000509	0.0008698	0.0001351	9.74E-05	8.68E-06	2.12E-05	1.28E-07	1.45E-06
K21974	0.000343	0.0005884	9.21E-05	0.0001533	1.42E-05	2.82E-05	1.29E-07	1.46E-06
K13954	0.01917	0.01392	0.008407	0.006395	0.003775	0.005082	1.30E-07	1.47E-06
K04691	0.004226	0.006706	0.001337	0.00238	0.0002346	0.0003574	1.30E-07	1.48E-06
K00276	0.00298	0.006568	0.001782	0.002006	8.53E-05	0.0002345	1.31E-07	1.48E-06
K00146	0.0023	0.004447	0.003176	0.005398	9.53E-05	0.0002028	1.31E-07	1.48E-06
K20461	0.006483	0.006202	0.01089	0.009019	0.01762	0.006499	1.32E-07	1.49E-06
K09914	0.001909	0.002996	0.0006104	0.0009759	0.0001911	0.000529	1.33E-07	1.50E-06
K09978	0.0005077	0.0008104	0.0001377	0.0002502	1.52E-05	3.02E-05	1.33E-07	1.50E-06
K06193	0.01404	0.008371	0.008577	0.003983	0.003716	0.003615	1.34E-07	1.50E-06
K01953	0.03407	0.01147	0.02545	0.008742	0.06438	0.0259	1.35E-07	1.52E-06
K01337	0.0002559	0.001318	0	0	0.001444	0.002214	1.36E-07	1.52E-06
K01989	0.03353	0.01585	0.05573	0.04033	0.06357	0.01591	1.37E-07	1.53E-06
K02506	0.00119	0.002595	0.0004002	0.0006593	3.38E-05	0.0001044	1.37E-07	1.54E-06
K13715	0.00032	0.0005038	2.76E-05	3.05E-05	2.22E-05	8.58E-05	1.38E-07	1.54E-06
K06916	0.004845	0.008102	0.003856	0.004717	0.0002835	0.0005006	1.41E-07	1.58E-06
K11738	0.002449	0.003818	0.002114	0.001759	0.0001902	0.0002662	1.42E-07	1.59E-06
K10831	0.001804	0.002723	0.0007598	0.001237	0.0002128	0.0005372	1.42E-07	1.59E-06
K05372	0.0006986	0.001709	8.01E-05	0.0001339	3.14E-05	0.0001266	1.42E-07	1.59E-06
K06887	0.004106	0.007049	0.0007689	0.00108	0.0002757	0.0004867	1.43E-07	1.59E-06
K18369	0.01399	0.01039	0.02102	0.01386	0.03137	0.007738	1.43E-07	1.59E-06
K11535	0.01575	0.01097	0.009015	0.006187	0.00265	0.003058	1.43E-07	1.59E-06
K00548	0.07262	0.02783	0.09011	0.02112	0.114	0.01812	1.44E-07	1.60E-06
K04783	0.00199	0.002853	6.31E-05	8.29E-05	0.0001568	0.0007619	1.44E-07	1.60E-06
K11382	0.0005351	0.0009397	0.0002725	0.0004408	2.29E-05	7.34E-05	1.45E-07	1.60E-06
K04774	0.002924	0.005434	0.0006693	0.001123	0.0001386	0.0001805	1.45E-07	1.60E-06
K09472	0.002523	0.003973	0.001995	0.00243	0.0002122	0.0005243	1.45E-07	1.61E-06
K01920	0.003251	0.005053	0.001316	0.002003	0.0002336	0.0005221	1.45E-07	1.61E-06
K06938	0.0009106	0.001599	0.0002726	0.0004719	5.10E-05	0.0001129	1.48E-07	1.63E-06
K22304	0.0003572	0.0006889	5.70E-05	0.0001064	1.28E-05	4.73E-05	1.48E-07	1.64E-06
K14977	0.004465	0.004905	0.00375	0.002396	0.001029	0.001509	1.48E-07	1.64E-06
K06608	0.01127	0.008941	0.004865	0.004468	0.003041	0.005011	1.50E-07	1.65E-06
K03971	0.0003779	0.0006511	0.0001481	0.0002351	1.82E-05	4.11E-05	1.50E-07	1.65E-06
K08478	0.0005699	0.001011	0.0003517	0.0006896	4.43E-05	0.0001585	1.50E-07	1.65E-06
K07400	0.002369	0.003554	0.0006725	0.001066	0.0001443	0.0002359	1.51E-07	1.65E-06
K07443	0.003656	0.002545	0.008903	0.005225	0.009559	0.004678	1.52E-07	1.67E-06
K00799	0.008154	0.01353	0.002115	0.003178	0.0003824	0.0006063	1.53E-07	1.68E-06
K03402	0.04228	0.009754	0.03484	0.005384	0.03025	0.005531	1.56E-07	1.71E-06
K07693	0.001343	0.001651	0.003813	0.004544	0.0001287	0.0002071	1.57E-07	1.72E-06
K25571	0.000245	0.0008242	9.93E-05	0.0001987	0.001795	0.00163	1.58E-07	1.72E-06
K01766	0.003553	0.007112	0.001012	0.001727	0.000144	0.000249	1.61E-07	1.75E-06
K22451	0	0	0	0	0.002157	0.004247	1.61E-07	1.75E-06
K07007	0	0	0	0	7.86E-05	0.0003159	1.61E-07	1.75E-06
K11214	0	0	0	0	5.15E-05	8.19E-05	1.61E-07	1.75E-06
K24671	0	0	0	0	2.48E-05	4.11E-05	1.61E-07	1.75E-06
K00432	0.01882	0.009588	0.01071	0.006473	0.006016	0.004564	1.62E-07	1.76E-06
K07715	0.001168	0.001821	0.0004585	0.0007678	6.53E-05	0.0001418	1.62E-07	1.76E-06
K18574	0.0001146	0.0006412	0	0	0.000545	0.0009496	1.63E-07	1.76E-06
K07776	0.008902	0.004239	0.0103	0.006335	0.01994	0.008415	1.63E-07	1.77E-06
K21430	0.00349	0.005076	0.002094	0.003305	0.0002703	0.0004689	1.64E-07	1.77E-06
K01644	0.02556	0.01191	0.01676	0.008262	0.01063	0.004837	1.66E-07	1.80E-06
K00164	0.007139	0.01209	0.004414	0.00555	0.0004751	0.0009594	1.67E-07	1.80E-06
K07156	0.00187	0.002389	0.002965	0.004258	0.0001104	0.0001492	1.67E-07	1.80E-06
K07479	0.002331	0.004093	0.000601	0.001011	0.0001037	0.0001598	1.67E-07	1.80E-06
K11898	0.0002272	0.0003995	5.45E-06	7.56E-06	1.23E-05	5.05E-05	1.68E-07	1.81E-06
K12687	0.002754	0.003733	0.0008149	0.001336	0.0002026	0.0005712	1.68E-07	1.81E-06
K18331	0.002787	0.003245	0.0004522	0.0005736	0.01613	0.01036	1.70E-07	1.83E-06
K03808	0.005941	0.009595	0.001643	0.00258	0.0003835	0.000672	1.70E-07	1.83E-06
K19300	0.000418	0.000888	9.77E-06	1.19E-05	7.38E-05	0.0003761	1.71E-07	1.83E-06
K03611	0.002341	0.00425	0.0005827	0.0009033	0.0001374	0.0002831	1.72E-07	1.84E-06
K00261	0.0008896	0.002366	0.002126	0.003008	0.005349	0.005488	1.72E-07	1.84E-06
K23236	0.0002795	0.0005095	6.76E-05	0.0001067	7.95E-06	1.90E-05	1.73E-07	1.84E-06
K02553	0.002437	0.003469	0.002382	0.003444	0.0001737	0.0003383	1.73E-07	1.84E-06
K20543	0.005055	0.007822	0.001759	0.002728	0.0003045	0.0004918	1.73E-07	1.84E-06
K01675	0.0002923	0.0005009	5.50E-05	7.94E-05	1.34E-05	3.20E-05	1.73E-07	1.84E-06
K02441	0.00285	0.004201	0.00111	0.001849	0.0001497	0.0002135	1.73E-07	1.85E-06
K13990	7.21E-05	0.0002386	1.63E-05	3.26E-05	0.001864	0.00317	1.73E-07	1.85E-06
K13403	2.69E-06	1.59E-05	0	0	0.0007309	0.001486	1.73E-07	1.85E-06
K13408	0.0008712	0.00144	5.97E-05	9.95E-05	2.11E-05	6.04E-05	1.75E-07	1.86E-06
K09146	0.0002051	0.0003753	0.0001358	0.0001235	2.89E-06	8.79E-06	1.78E-07	1.89E-06
K03528	0.003201	0.006057	0.0007184	0.001202	0.0001401	0.0002373	1.78E-07	1.89E-06
K18698	0.004605	0.01156	0.001125	0.001731	0.0002117	0.0007373	1.78E-07	1.89E-06
K08313	0.001862	0.003288	0.0007747	0.001393	0.0001164	0.0002142	1.80E-07	1.90E-06
K20452	1.78E-06	5.99E-06	0	0	0.0002469	0.000334	1.81E-07	1.92E-06
K03554	0.00443	0.007248	0.001435	0.002405	0.000257	0.0003851	1.83E-07	1.93E-06
K11708	0.0007929	0.002044	0.001221	0.001632	4.65E-05	9.64E-05	1.84E-07	1.94E-06
K07355	0.001229	0.00237	0.0005857	0.0009682	4.91E-05	0.0001148	1.85E-07	1.95E-06
K01792	0.003287	0.005366	0.001924	0.001907	0.0002217	0.0002891	1.85E-07	1.95E-06
K11605	0.002554	0.00443	0.0005083	0.0009085	0.0001565	0.0004236	1.85E-07	1.95E-06
K01451	0.0004539	0.001045	8.79E-05	0.0001659	1.08E-05	3.85E-05	1.86E-07	1.95E-06
K02612	0.001354	0.00203	0.001921	0.002457	6.82E-05	0.000125	1.86E-07	1.96E-06
K09980	0.001393	0.002261	0.0004532	0.0007623	6.66E-05	0.0001251	1.86E-07	1.96E-06
K14122	1.90E-05	0.000103	2.72E-06	5.44E-06	0.0001332	0.0002419	1.87E-07	1.97E-06
K01720	0.004661	0.006855	0.005539	0.007454	0.0003462	0.0005248	1.88E-07	1.97E-06
K02461	0.00357	0.005323	0.0009057	0.001395	0.0003283	0.0006177	1.89E-07	1.98E-06
K11707	0.0009131	0.002093	0.001444	0.001679	6.23E-05	0.0001077	1.92E-07	2.01E-06
K07640	0.005052	0.008462	0.001774	0.002928	0.0003904	0.0007883	1.92E-07	2.01E-06
K24289	1.40E-05	4.10E-05	2.72E-06	5.44E-06	0.0009778	0.001431	1.93E-07	2.01E-06
K06080	0.001514	0.002333	0.0005947	0.00109	9.67E-05	0.0001447	1.94E-07	2.03E-06
K01725	0.001506	0.002846	0.0005884	0.001015	8.94E-05	0.0001923	1.95E-07	2.03E-06
K03205	0.1208	0.05779	0.133	0.0497	0.2253	0.07046	1.95E-07	2.03E-06
K01716	0.002305	0.003809	0.0006958	0.001096	0.0001111	0.0001867	1.97E-07	2.05E-06
K25672	0.0006826	0.0005135	0.001038	0.00129	0.006811	0.005882	2.00E-07	2.08E-06
K11737	0.005065	0.008495	0.003833	0.003563	0.0003672	0.0006249	2.03E-07	2.11E-06
K20114	0.003347	0.00418	0.0006988	0.0006722	0.0004714	0.001107	2.04E-07	2.12E-06
K11938	0.002876	0.004623	0.0009841	0.001641	0.0001708	0.0002988	2.08E-07	2.15E-06
K03335	0.01888	0.01171	0.01473	0.01041	0.007286	0.007034	2.08E-07	2.15E-06
K06988	0.001165	0.00226	0.001668	0.002653	2.95E-05	3.25E-05	2.09E-07	2.17E-06
K01485	0.01794	0.01126	0.01065	0.006983	0.003958	0.004247	2.10E-07	2.17E-06
K03895	0.002277	0.004202	0.0005474	0.001067	0.0001377	0.0004339	2.10E-07	2.17E-06
K00247	0.001407	0.002303	0.0004327	0.0007269	7.27E-05	0.0001216	2.11E-07	2.18E-06
K00380	0.004011	0.006853	0.002338	0.003444	0.0001697	0.0002478	2.13E-07	2.20E-06
K19335	0.001518	0.002748	0.0006132	0.001016	5.79E-05	0.0001325	2.14E-07	2.20E-06
K11935	0.00281	0.005405	0.001047	0.001647	0.0001211	0.0003304	2.15E-07	2.21E-06
K02613	0.002142	0.003112	0.002883	0.00394	0.0001212	0.0002344	2.16E-07	2.22E-06
K05838	0.004625	0.006761	0.004034	0.004979	0.0003611	0.0003148	2.17E-07	2.23E-06
K03607	0.004167	0.006797	0.0009252	0.001529	0.0003076	0.0004676	2.17E-07	2.23E-06
K21028	0.02091	0.01334	0.02279	0.02268	0.005916	0.01092	2.17E-07	2.23E-06
K09019	0.001689	0.00272	0.002627	0.003393	9.17E-05	0.0001404	2.18E-07	2.23E-06
K06923	0.01114	0.009338	0.01331	0.006215	0.02328	0.006929	2.19E-07	2.24E-06
K07979	0.005462	0.003163	0.007319	0.001444	0.01105	0.003453	2.23E-07	2.28E-06
K03827	0.004716	0.003838	0.001558	0.001314	0.01173	0.005127	2.23E-07	2.28E-06
K21975	0.0005022	0.0008616	9.25E-05	0.000123	1.49E-05	4.17E-05	2.24E-07	2.28E-06
K07480	0.01072	0.01591	0.003351	0.004316	0.0006338	0.001603	2.24E-07	2.29E-06
K04063	0.002987	0.003217	0.002848	0.003114	0.0002491	0.0004362	2.25E-07	2.29E-06
K07591	0.0006156	0.00101	7.98E-05	9.59E-05	3.01E-05	6.03E-05	2.26E-07	2.30E-06
K07390	0.001186	0.001951	0.0004211	0.0006675	6.86E-05	0.0001722	2.27E-07	2.31E-06
K17315	0.000297	0.0007584	0.0002773	0.0001912	8.70E-06	1.93E-05	2.27E-07	2.31E-06
K05541	0.002844	0.005034	0.0008385	0.001411	0.0001423	0.0001987	2.28E-07	2.31E-06
K05365	0.005768	0.009447	0.001874	0.003148	0.0003218	0.0004099	2.29E-07	2.32E-06
K03676	0.006356	0.003414	0.006215	0.00243	0.001704	0.001676	2.30E-07	2.33E-06
K25068	0.003685	0.00324	0.006269	0.003573	0.01065	0.006429	2.34E-07	2.37E-06
K21962	0.0003882	0.0007042	0.0005695	0.0006122	8.51E-06	2.13E-05	2.36E-07	2.39E-06
K11710	0.0007725	0.001733	0.001017	0.001275	5.13E-05	0.0001039	2.38E-07	2.41E-06
K25288	0.0145	0.01263	0.009319	0.007403	0.002504	0.006225	2.40E-07	2.42E-06
K00989	0.04676	0.01254	0.05986	0.009382	0.02813	0.01347	2.40E-07	2.42E-06
K00265	0.0113	0.01337	0.007875	0.009247	0.03786	0.02401	2.42E-07	2.44E-06
K20450	5.08E-06	1.96E-05	0	0	9.71E-05	0.0001337	2.44E-07	2.46E-06
K03212	0.003465	0.005958	0.002146	0.002681	0.0002372	0.0002177	2.45E-07	2.46E-06
K14089	7.47E-05	0.0002267	4.32E-06	8.64E-06	0.0002608	0.0002542	2.45E-07	2.46E-06
K00228	0.002323	0.003679	0.0007712	0.001205	0.0001465	0.000285	2.45E-07	2.46E-06
K08217	0.08062	0.03625	0.1138	0.04616	0.1335	0.02422	2.45E-07	2.46E-06
K26005	5.19E-07	2.19E-06	0.0001039	0.00012	4.35E-05	5.49E-05	2.45E-07	2.46E-06
K15531	0.0002611	0.0004189	8.68E-05	9.45E-05	0.001841	0.001543	2.46E-07	2.47E-06
K19244	1.22E-05	3.47E-05	2.55E-05	4.72E-05	0.0004087	0.0005209	2.47E-07	2.47E-06
K12941	0.01235	0.007944	0.01236	0.01107	0.02833	0.01345	2.47E-07	2.47E-06
K10550	0.002203	0.002062	0.000266	0.0001828	0.0006162	0.00147	2.47E-07	2.47E-06
K12981	0.0004983	0.001072	4.85E-05	4.75E-05	1.15E-05	3.24E-05	2.47E-07	2.47E-06
K01752	0.1408	0.01924	0.1317	0.02197	0.1122	0.01408	2.52E-07	2.52E-06
K09902	0.0007909	0.001392	0.000156	0.0002425	4.70E-05	7.77E-05	2.54E-07	2.54E-06
K19237	3.18E-05	0.0001879	0	0	0.0001524	0.0002249	2.55E-07	2.54E-06
K12211	0.001111	0.002068	5.52E-05	8.70E-05	2.90E-05	7.97E-05	2.55E-07	2.54E-06
K10027	0.001434	0.002614	0.001028	0.0006912	0.0001669	0.0004771	2.61E-07	2.60E-06
K03314	0.004505	0.007533	0.001315	0.002089	0.0002466	0.0003594	2.62E-07	2.61E-06
K05881	0.008696	0.005443	0.003175	0.001403	0.002896	0.002673	2.62E-07	2.61E-06
K04785	0.0006384	0.001609	4.64E-05	8.17E-05	2.79E-05	0.0001161	2.67E-07	2.65E-06
K19160	0.0006273	0.001798	7.64E-05	7.34E-05	1.88E-05	5.65E-05	2.69E-07	2.67E-06
K25261	0.0002319	0.0006709	0	0	0.002511	0.003057	2.69E-07	2.67E-06
K25187	2.60E-05	6.71E-05	0	0	0.0005184	0.0005177	2.69E-07	2.67E-06
K03417	0.003037	0.004574	0.002482	0.003608	0.0002842	0.0003166	2.73E-07	2.70E-06
K15555	0.01099	0.005592	0.01375	0.01175	0.02236	0.008114	2.75E-07	2.71E-06
K11534	0.007001	0.005442	0.006484	0.008046	0.002525	0.00554	2.79E-07	2.76E-06
K00595	0.01694	0.01032	0.02136	0.01219	0.03512	0.009062	2.81E-07	2.77E-06
K02609	0.002148	0.003338	0.002395	0.002673	0.0001023	0.0001702	2.81E-07	2.77E-06
K00125	0.0005598	0.0006431	0.001562	0.001645	0.004499	0.003781	2.81E-07	2.77E-06
K06155	0.00358	0.005671	0.001348	0.002243	0.0002513	0.000377	2.82E-07	2.77E-06
K05590	0.003676	0.006186	0.001099	0.001781	0.000216	0.0002848	2.83E-07	2.79E-06
K01841	3.40E-06	2.01E-05	5.41E-05	0.0001082	6.79E-05	8.57E-05	2.85E-07	2.80E-06
K03761	0.003709	0.005801	0.00235	0.003822	0.0003978	0.001117	2.92E-07	2.86E-06
K21638	0.0003664	0.0006287	3.09E-05	5.44E-05	2.30E-05	5.78E-05	2.92E-07	2.86E-06
K09899	0.001731	0.003146	0.0005291	0.0008819	8.40E-05	0.0001366	2.96E-07	2.90E-06
K11153	0.0003063	0.0007726	1.78E-05	1.02E-05	0.004199	0.003773	3.00E-07	2.94E-06
K23999	0.0004795	0.0008563	9.48E-05	3.51E-05	0.004211	0.005141	3.01E-07	2.95E-06
K09913	0.0002621	0.0003489	7.33E-05	9.37E-05	2.56E-05	8.83E-05	3.07E-07	3.00E-06
K07305	0.01127	0.007191	0.007495	0.004723	0.00234	0.002985	3.08E-07	3.01E-06
K03293	0.01189	0.009527	0.009456	0.006349	0.002447	0.001995	3.10E-07	3.02E-06
K03112	0.0037	0.005667	0.001289	0.002227	0.0002258	0.0003212	3.11E-07	3.03E-06
K21968	0.002209	0.003684	0.000679	0.001208	0.0001482	0.0002811	3.13E-07	3.04E-06
K18792	0.0002862	0.000606	2.97E-05	2.76E-05	8.62E-06	2.39E-05	3.13E-07	3.04E-06
K07393	0.004852	0.006152	0.004691	0.00547	0.0005161	0.0008294	3.13E-07	3.04E-06
K21088	0.002569	0.004546	0.0008464	0.001342	0.0001512	0.0002546	3.13E-07	3.04E-06
K06195	0.001624	0.002643	0.0004289	0.0007626	0.0001371	0.0002354	3.17E-07	3.08E-06
K21288	0.0005663	0.002234	1.09E-05	1.51E-05	2.64E-05	8.69E-05	3.19E-07	3.09E-06
K05373	0.0004828	0.001246	6.18E-05	8.84E-05	3.33E-05	0.0001527	3.26E-07	3.16E-06
K07720	0.1502	0.05911	0.1692	0.06691	0.2795	0.1035	3.34E-07	3.24E-06
K05522	0.004222	0.006119	0.005885	0.007625	0.0003247	0.0003323	3.35E-07	3.24E-06
K23005	0.0002171	0.0006666	0	0	0.002022	0.001772	3.36E-07	3.25E-06
K00242	0.001439	0.002086	0.001531	0.001717	0.0001289	0.0001679	3.39E-07	3.27E-06
K20342	0.0007402	0.001085	0.0002318	0.0001925	3.88E-05	9.42E-05	3.40E-07	3.28E-06
K07646	0.102	0.04647	0.1321	0.0344	0.1729	0.03285	3.42E-07	3.29E-06
K11692	1.23E-05	6.42E-05	7.52E-06	1.50E-05	0.000167	0.0001934	3.53E-07	3.40E-06
K22302	0.0003789	0.0008647	7.33E-05	0.0001281	1.37E-05	5.31E-05	3.61E-07	3.47E-06
K00598	0.002233	0.002989	0.002211	0.003754	0.0002556	0.0005595	3.62E-07	3.48E-06
K12500	0.001183	0.002055	0.0003892	0.0005528	9.02E-05	0.0002062	3.63E-07	3.49E-06
K03279	0.001068	0.002544	0.0003289	0.0005682	2.04E-05	6.49E-05	3.64E-07	3.49E-06
K07005	0.007976	0.007091	0.01473	0.01317	0.01817	0.003479	3.71E-07	3.56E-06
K02753	0.003166	0.005535	0.001351	0.002178	0.0002618	0.0003276	3.75E-07	3.59E-06
K23003	0.0002608	0.0007146	1.09E-05	2.18E-05	0.002391	0.002218	3.82E-07	3.66E-06
K02475	0.007073	0.00645	0.003354	0.003235	0.001172	0.002545	3.84E-07	3.68E-06
K18008	1.35E-05	7.97E-05	0	0	0.0003996	0.0006618	3.86E-07	3.69E-06
K01159	0.01863	0.007312	0.03202	0.005822	0.03159	0.01104	3.88E-07	3.71E-06
K06994	0.03157	0.023	0.03756	0.0267	0.008037	0.01061	3.88E-07	3.71E-06
K03802	0.01722	0.01352	0.01006	0.007954	0.00324	0.006713	3.90E-07	3.72E-06
K13950	0.005474	0.006178	0.003797	0.004439	0.0006363	0.001184	3.94E-07	3.75E-06
K05787	0.001143	0.00167	0.0002332	0.0004064	0.0002446	0.001116	3.97E-07	3.78E-06
K09773	0.03793	0.02167	0.03437	0.00949	0.0136	0.007607	3.99E-07	3.79E-06
K03972	0.006547	0.004073	0.009733	0.008247	0.01419	0.004667	4.00E-07	3.81E-06
K06404	0.003744	0.002895	0.006398	0.005988	0.008803	0.002809	4.01E-07	3.81E-06
K00998	0.004236	0.0073	0.001078	0.001733	0.0002766	0.000346	4.06E-07	3.85E-06
K02622	0.04847	0.02615	0.02043	0.01419	0.02094	0.01301	4.15E-07	3.94E-06
K12506	0.001406	0.00221	0.0005161	0.0002883	0.006169	0.004134	4.16E-07	3.94E-06
K00135	0.0095	0.01237	0.02014	0.02288	0.001765	0.002246	4.17E-07	3.95E-06
K25805	3.16E-07	1.87E-06	3.76E-06	7.52E-06	5.28E-05	6.70E-05	4.18E-07	3.96E-06
K01659	0.002249	0.003456	0.001016	0.001482	0.0003694	0.001199	4.19E-07	3.96E-06
K01023	0.008406	0.009233	0.002247	0.001674	0.02616	0.01374	4.21E-07	3.97E-06
K15532	0.005935	0.006521	0.0009862	0.0009212	0.02324	0.01634	4.22E-07	3.98E-06
K00244	0.004847	0.007984	0.001484	0.002464	0.0003345	0.0005004	4.22E-07	3.98E-06
K02399	0.001517	0.002323	0.0003617	0.0005901	9.06E-05	0.000137	4.24E-07	4.00E-06
K21470	0.004356	0.007979	0.001083	0.001637	0.0002432	0.0003459	4.27E-07	4.01E-06
K20339	0.002126	0.002889	0.001241	0.001282	0.0001952	0.0004934	4.27E-07	4.01E-06
K14187	0.003505	0.006576	0.00114	0.001714	0.0001694	0.0002358	4.32E-07	4.06E-06
K01463	0.0008366	0.002053	0.0003515	0.0002751	0.002407	0.001712	4.33E-07	4.07E-06
K00926	0.0591	0.01796	0.05795	0.0177	0.03534	0.01008	4.42E-07	4.14E-06
K11750	0.002646	0.003996	0.0008069	0.001293	0.000174	0.0002713	4.51E-07	4.23E-06
K16907	1.68E-05	5.52E-05	0	0	0.0004019	0.0006518	4.51E-07	4.23E-06
K22465	7.83E-07	3.54E-06	0	0	0.0002387	0.0003057	4.58E-07	4.28E-06
K09920	0.0001429	0.0002356	6.13E-05	0.0001043	1.97E-06	6.79E-06	4.58E-07	4.28E-06
K19136	0	0	0	0	3.81E-05	6.71E-05	4.60E-07	4.30E-06
K06966	0.003554	0.005791	0.001165	0.001958	0.0002109	0.0003097	4.61E-07	4.30E-06
K10014	0.002632	0.004517	0.0008275	0.001315	0.0002697	0.000671	4.62E-07	4.31E-06
K01919	0.03562	0.01303	0.03347	0.01053	0.01966	0.00787	4.67E-07	4.35E-06
K01482	0.0009691	0.0008827	0.0005613	0.0004469	0.002788	0.001532	4.67E-07	4.35E-06
K09903	0.05205	0.007654	0.04915	0.004236	0.04029	0.007642	4.71E-07	4.38E-06
K08984	0.004977	0.005119	0.0006769	0.001186	0.000515	0.0008345	4.71E-07	4.38E-06
K03762	0.008323	0.009925	0.01501	0.01528	0.001598	0.0008719	4.71E-07	4.38E-06
K13687	0.0005454	0.001344	0.001058	0.0009848	1.03E-05	2.09E-05	4.80E-07	4.46E-06
K10834	0.001765	0.003333	0.001282	0.001284	9.92E-05	0.0001472	4.82E-07	4.47E-06
K05374	0.0006598	0.001646	6.30E-05	0.0001184	3.26E-05	0.0001153	4.83E-07	4.47E-06
K20113	0.0007159	0.0007177	0.000188	0.0001758	0.0001167	0.0002888	4.88E-07	4.51E-06
K10972	0.003015	0.00488	0.001353	0.002322	0.0002296	0.0002965	4.89E-07	4.53E-06
K07407	0.03873	0.01789	0.03278	0.01527	0.06938	0.02155	4.90E-07	4.53E-06
K24846	0.001201	0.00191	0.0004692	0.0001668	0.009767	0.006984	4.92E-07	4.54E-06
K12428	0.0007147	0.001479	0.0008478	0.0008298	9.94E-06	2.84E-05	4.92E-07	4.54E-06
K07340	0.001487	0.002579	0.0004278	0.0007576	0.0001378	0.0003103	4.96E-07	4.58E-06
K00140	0.004298	0.005007	0.007794	0.006688	0.001239	0.001082	4.97E-07	4.58E-06
K00161	0.003887	0.00395	0.003609	0.002606	0.0003127	0.0006566	5.00E-07	4.60E-06
K11962	0.0003901	0.001141	0.0001268	0.0001341	6.81E-07	2.64E-06	5.01E-07	4.61E-06
K07261	0.002319	0.00387	0.0007432	0.001213	0.0001175	0.000192	5.02E-07	4.61E-06
K15772	0.03177	0.01785	0.0223	0.005964	0.01307	0.007512	5.03E-07	4.62E-06
K16919	0.01943	0.01197	0.03071	0.01102	0.03748	0.0123	5.09E-07	4.67E-06
K14987	3.14E-05	0.0001414	0	0	0.0003289	0.0004154	5.12E-07	4.69E-06
K25497	4.37E-05	0.0002537	0	0	0.0001611	0.0002164	5.12E-07	4.69E-06
K05782	0.003292	0.005185	0.002955	0.005217	0.0002299	0.0002569	5.14E-07	4.71E-06
K08956	0.0002582	0.001232	0	0	0.002241	0.002627	5.15E-07	4.71E-06
K02610	0.0006956	0.001118	0.0004291	0.0005899	3.25E-05	5.66E-05	5.15E-07	4.71E-06
K01777	0.01533	0.005978	0.02217	0.0134	0.007592	0.00624	5.19E-07	4.74E-06
K18028	0.0001371	0.0005081	0.0002887	0.000476	0.0007955	0.001595	5.25E-07	4.79E-06
K00372	0.01234	0.01033	0.00646	0.005454	0.002784	0.006555	5.26E-07	4.80E-06
K01999	0.02281	0.01277	0.03849	0.02012	0.05175	0.02103	5.27E-07	4.80E-06
K02560	0.001459	0.002805	0.0004448	0.0007308	8.41E-05	0.0001461	5.30E-07	4.82E-06
K09973	0.01202	0.008928	0.002423	0.001776	0.002676	0.002548	5.30E-07	4.82E-06
K08151	0.01578	0.01338	0.007491	0.005094	0.004192	0.00341	5.31E-07	4.82E-06
K20446	2.00E-06	8.83E-06	0	0	6.03E-05	7.38E-05	5.34E-07	4.85E-06
K02168	0.007917	0.01072	0.01619	0.02143	0.001237	0.0009279	5.34E-07	4.85E-06
K07768	0.005596	0.00316	0.007621	0.004051	0.01394	0.007748	5.35E-07	4.85E-06
K00282	0.003959	0.003994	0.003327	0.002128	0.01182	0.005827	5.36E-07	4.86E-06
K12556	0.003283	0.003816	0.001369	0.001174	0.0003259	0.000965	5.37E-07	4.86E-06
K05851	0.005443	0.009656	0.001382	0.002153	0.0003568	0.0004402	5.41E-07	4.89E-06
K11059	0.01991	0.01911	0.00968	0.009803	0.003578	0.008568	5.41E-07	4.89E-06
K16044	0.0009589	0.001571	0.0002621	0.0001804	0.003756	0.002488	5.42E-07	4.90E-06
K21645	0.002706	0.00424	0.0006894	0.001176	0.0002606	0.0006139	5.46E-07	4.93E-06
K15975	0.004484	0.005322	0.007594	0.006902	0.0005485	0.001684	5.47E-07	4.93E-06
K05710	0.00128	0.001925	0.001524	0.002052	9.33E-05	0.0001451	5.49E-07	4.94E-06
K15635	0.01951	0.008906	0.01815	0.009477	0.03571	0.0109	5.51E-07	4.96E-06
K01609	0.004435	0.005415	0.003296	0.003889	0.01336	0.006472	5.55E-07	4.99E-06
K23514	0.0003912	0.0006969	1.92E-05	2.54E-05	1.19E-05	4.06E-05	5.56E-07	5.00E-06
K06121	0.009266	0.008093	0.004814	0.004503	0.00174	0.004198	5.56E-07	5.00E-06
K12517	0.0002818	0.0004338	6.40E-05	0.000123	7.76E-06	2.45E-05	5.61E-07	5.03E-06
K12997	0.001645	0.002721	0.0007763	0.001055	3.52E-05	7.86E-05	5.63E-07	5.05E-06
K25289	0.01091	0.009275	0.007165	0.005349	0.002083	0.005334	5.64E-07	5.05E-06
K00375	0.02286	0.009871	0.02382	0.01176	0.03875	0.01027	5.69E-07	5.10E-06
K07672	0.0002399	0.0006993	2.40E-05	4.42E-05	0.003522	0.003159	5.78E-07	5.17E-06
K21012	0.003909	0.004091	0.0009371	0.001079	0.0007533	0.001281	5.79E-07	5.18E-06
K01055	0.001096	0.001375	0.00309	0.004103	7.76E-05	0.0001295	5.88E-07	5.26E-06
K06415	0.01266	0.01076	0.005612	0.005933	0.002331	0.005365	5.89E-07	5.26E-06
K18851	0.002009	0.005937	0.004092	0.003837	3.10E-05	4.29E-05	5.90E-07	5.26E-06
K01783	0.05376	0.009791	0.05739	0.01176	0.06661	0.005787	5.95E-07	5.30E-06
K03338	0.01472	0.009618	0.008591	0.005923	0.004897	0.00638	5.99E-07	5.34E-06
K03534	0.002714	0.00214	0.0007623	0.0004954	0.007885	0.004679	6.13E-07	5.45E-06
K11690	0.003037	0.004208	0.006494	0.006747	0.0123	0.008653	6.22E-07	5.53E-06
K03830	0.008593	0.004062	0.006544	0.004452	0.01457	0.004296	6.24E-07	5.54E-06
K08172	0.003964	0.005927	0.003746	0.006779	0.0003897	0.0007955	6.28E-07	5.58E-06
K11075	0.001777	0.002775	0.0006186	0.001098	0.0001285	0.0001742	6.30E-07	5.59E-06
K03518	0.008147	0.004058	0.004461	0.001618	0.01464	0.004859	6.34E-07	5.62E-06
K03813	0.00194	0.002595	0.0006089	0.0005181	0.007244	0.007632	6.36E-07	5.64E-06
K11960	0.000515	0.001589	0.0001295	0.000151	5.38E-07	3.00E-06	6.44E-07	5.70E-06
K00027	0.05431	0.01399	0.05543	0.01554	0.03579	0.009874	6.48E-07	5.73E-06
K06122	0.007475	0.006591	0.003505	0.003373	0.001351	0.003318	6.50E-07	5.74E-06
K15737	0.002192	0.003803	0.0007991	0.001312	0.0003644	0.001406	6.62E-07	5.85E-06
K21990	0.002761	0.004332	0.002026	0.002301	0.0001557	0.0002473	6.64E-07	5.86E-06
K18650	2.09E-05	7.10E-05	0	0	0.0001316	0.0001972	6.67E-07	5.89E-06
K01690	0.003175	0.005169	0.001141	0.001705	0.0002001	0.0002625	6.68E-07	5.89E-06
K11533	0.002766	0.006161	0.004436	0.001801	0.0002763	0.000821	6.97E-07	6.14E-06
K20847	0.001026	0.004942	0	0	0.00194	0.006583	7.01E-07	6.16E-06
K00658	0.006257	0.008089	0.004835	0.005079	0.000959	0.001336	7.03E-07	6.18E-06
K06307	0.01135	0.00953	0.005753	0.005839	0.002154	0.005146	7.08E-07	6.22E-06
K16179	0.005466	0.004483	0.00697	0.009897	0.001291	0.001295	7.19E-07	6.31E-06
K25260	1.15E-06	5.26E-06	0	0	0.000189	0.0004276	7.24E-07	6.35E-06
K25132	0.002163	0.004091	0.00144	0.001669	0.0001159	0.0001414	7.24E-07	6.35E-06
K03390	0.001462	0.001321	0.002172	0.001755	0.005019	0.002883	7.33E-07	6.42E-06
K06958	0.07385	0.01244	0.08211	0.005146	0.05422	0.0133	7.35E-07	6.43E-06
K02812	0.0003863	0.0006032	4.77E-05	7.56E-05	1.68E-05	4.27E-05	7.39E-07	6.46E-06
K21828	0.001147	0.001449	0.0002883	0.0002093	0.000133	0.0004168	7.44E-07	6.50E-06
K08153	0.006016	0.004564	0.006872	0.005389	0.001435	0.002553	7.47E-07	6.52E-06
K01175	0.002722	0.00467	0.0008243	0.001104	0.0001787	0.0003151	7.54E-07	6.58E-06
K12437	0.001427	0.002938	0.001714	0.001468	2.43E-05	3.67E-05	7.63E-07	6.65E-06
K06191	0.002201	0.002507	0.002648	0.002536	0.0003044	0.0004324	7.64E-07	6.66E-06
K18313	0.0001023	0.00037	8.08E-06	9.37E-06	0.001244	0.002179	7.68E-07	6.68E-06
K21480	0.01578	0.01276	0.009441	0.006898	0.002538	0.003979	7.68E-07	6.68E-06
K07096	0.002917	0.004485	0.005616	0.00626	0.007227	0.003132	7.82E-07	6.80E-06
K06192	0.003761	0.005696	0.001119	0.001718	0.0003259	0.0006207	7.86E-07	6.82E-06
K02444	0.004793	0.004229	0.001729	0.001195	0.0008041	0.001076	7.88E-07	6.84E-06
K11060	0.01197	0.0109	0.00619	0.005661	0.002492	0.005705	7.88E-07	6.84E-06
K19164	0.0004757	0.000919	2.78E-05	4.17E-05	2.99E-05	7.74E-05	7.89E-07	6.84E-06
K16905	1.36E-05	6.30E-05	5.76E-06	1.15E-05	0.0004825	0.0007715	7.90E-07	6.84E-06
K13628	0.005361	0.004123	0.002822	0.001967	0.001051	0.001766	7.98E-07	6.90E-06
K00532	0.02712	0.02279	0.01394	0.01227	0.005005	0.009372	8.10E-07	7.00E-06
K02518	0.005853	0.001793	0.006087	0.001509	0.008888	0.003083	8.12E-07	7.01E-06
K09155	0.008238	0.00746	0.003649	0.003045	0.001379	0.002496	8.13E-07	7.01E-06
K19505	0.0138	0.007935	0.01041	0.01004	0.00406	0.003406	8.14E-07	7.01E-06
K19225	0.01289	0.009649	0.006688	0.005597	0.003078	0.003972	8.14E-07	7.01E-06
K25069	0.00248	0.002478	0.00396	0.002239	0.00828	0.005526	8.14E-07	7.01E-06
K10218	0.0001478	0.0003209	0.001212	0.002287	0.0007051	0.0005432	8.15E-07	7.01E-06
K18921	0.0002386	0.000495	4.93E-05	8.05E-05	4.15E-06	1.14E-05	8.16E-07	7.02E-06
K13671	0.001241	0.002382	0.0009347	0.000704	3.50E-05	4.90E-05	8.17E-07	7.02E-06
K01261	0.004169	0.003972	0.003005	0.002221	0.0006924	0.001015	8.20E-07	7.04E-06
K03704	0.01631	0.003511	0.01816	0.004553	0.01141	0.00405	8.22E-07	7.06E-06
K00018	0.006795	0.008545	0.0007925	0.000363	0.02096	0.008722	8.28E-07	7.10E-06
K14055	0.002865	0.004604	0.0006924	0.001147	0.0002493	0.0003669	8.28E-07	7.10E-06
K06941	0.09749	0.02965	0.1278	0.03974	0.1597	0.0652	8.29E-07	7.10E-06
K17752	0.0003204	0.0006474	3.17E-05	5.00E-05	0.001618	0.001462	8.33E-07	7.13E-06
K08152	0.00185	0.002778	0.001447	0.001226	4.42E-05	7.09E-05	8.36E-07	7.15E-06
K05516	0.01305	0.007647	0.0032	0.002208	0.02409	0.009721	8.47E-07	7.24E-06
K06884	0.0003917	0.001006	0.0001351	0.0002625	8.71E-06	1.83E-05	8.49E-07	7.25E-06
K02532	0.006232	0.009073	0.002043	0.003389	0.0007122	0.0008477	8.50E-07	7.25E-06
K02460	0.002707	0.004087	0.0007324	0.001177	0.0002892	0.000572	8.54E-07	7.28E-06
K09957	0.0001952	0.0005815	0.0002626	0.0002791	1.86E-06	5.37E-06	8.65E-07	7.37E-06
K03544	0.09035	0.01524	0.1077	0.01769	0.1108	0.01257	8.71E-07	7.42E-06
K04756	0.0001696	0.0002669	0.0002261	0.0002111	1.63E-06	4.98E-06	8.81E-07	7.49E-06
K07153	0.00234	0.004417	0.0006805	0.001132	0.0001006	0.0001509	8.83E-07	7.50E-06
K07054	0.004534	0.005079	0.002932	0.002682	0.001049	0.0007168	8.89E-07	7.55E-06
K01996	0.01221	0.007439	0.03463	0.01557	0.02434	0.009197	8.94E-07	7.59E-06
K21397	0.0007094	0.002974	0.0001486	4.32E-05	0.001375	0.001795	9.01E-07	7.64E-06
K17850	0.0001665	0.0005519	6.94E-05	9.82E-05	6.50E-07	3.62E-06	9.06E-07	7.68E-06
K25308	0.01468	0.01266	0.009469	0.007032	0.002725	0.005704	9.09E-07	7.68E-06
K25290	0.01234	0.01084	0.006222	0.004661	0.002049	0.003532	9.09E-07	7.68E-06
K10009	0.004989	0.004952	0.002346	0.001393	0.0009567	0.0006837	9.09E-07	7.68E-06
K12055	0.0004287	0.001848	2.00E-06	4.01E-06	1.65E-06	5.67E-06	9.14E-07	7.72E-06
K09004	0.01026	0.006031	0.006222	0.003011	0.004109	0.003217	9.15E-07	7.72E-06
K00096	0.004964	0.004628	0.009309	0.003669	0.01302	0.00622	9.27E-07	7.82E-06
K04073	0.002993	0.005141	0.001639	0.00217	0.0002887	0.0005823	9.28E-07	7.82E-06
K10117	0.04526	0.02175	0.0526	0.02585	0.09148	0.04567	9.29E-07	7.82E-06
K07317	0.02481	0.0114	0.02024	0.0033	0.04267	0.01336	9.30E-07	7.83E-06
K09141	0.0001166	0.0006066	0	0	0.0002517	0.0004578	9.43E-07	7.93E-06
K09927	0.003912	0.005889	0.004067	0.006111	0.0003332	0.0003437	9.45E-07	7.95E-06
K09705	0.007962	0.006273	0.00466	0.003889	0.001664	0.003199	9.47E-07	7.96E-06
K02303	0.001073	0.002661	0.001387	0.001628	0.0001165	0.0001453	9.50E-07	7.97E-06
K03208	0.00241	0.0039	0.002416	0.004262	0.0002206	0.0002735	9.53E-07	7.99E-06
K02172	0.01751	0.01053	0.01179	0.003583	0.03812	0.01926	9.63E-07	8.08E-06
K22316	0.0004857	0.001102	0.0007675	0.0008	8.44E-06	2.02E-05	9.69E-07	8.12E-06
K02476	0.01226	0.01064	0.007743	0.005501	0.002436	0.005882	9.86E-07	8.25E-06
K02228	0.0003565	0.0007441	0.0005775	0.000575	6.37E-06	1.29E-05	9.88E-07	8.26E-06
K19299	0.002584	0.003636	0.005128	0.004642	0.01446	0.01695	9.92E-07	8.29E-06
K01733	0.04903	0.01874	0.076	0.0109	0.07714	0.01922	1.00E-06	8.36E-06
K00688	0.1657	0.03198	0.1717	0.01574	0.1292	0.01652	1.01E-06	8.43E-06
K13686	0.0008609	0.001689	0.001193	0.0009521	1.99E-05	3.14E-05	1.02E-06	8.47E-06
K15736	0.002651	0.004012	0.00261	0.003593	0.0003852	0.001526	1.02E-06	8.48E-06
K09786	0.008205	0.007128	0.003504	0.003829	0.001413	0.002791	1.02E-06	8.48E-06
K02745	0.02119	0.006589	0.02683	0.01242	0.01179	0.005714	1.03E-06	8.52E-06
K03548	0.002311	0.004322	0.0007057	0.001219	0.0001466	0.0001836	1.03E-06	8.52E-06
K01703	0.02224	0.01337	0.01716	0.00885	0.04084	0.01328	1.03E-06	8.55E-06
K08476	0.0004836	0.000752	0.0003139	0.000624	5.23E-05	0.0001469	1.04E-06	8.60E-06
K18892	0.003301	0.004076	0.001539	0.001663	0.0003226	0.0008482	1.05E-06	8.72E-06
K24658	0.0003495	0.0006117	3.54E-05	4.05E-05	2.32E-05	0.0001235	1.05E-06	8.72E-06
K02584	7.91E-05	0.0003243	0	0	0.0007449	0.001295	1.05E-06	8.73E-06
K25528	9.90E-05	0.0001438	6.81E-05	5.58E-05	4.32E-06	1.87E-05	1.06E-06	8.79E-06
K01665	0.04679	0.01224	0.04521	0.02371	0.02848	0.0107	1.07E-06	8.81E-06
K10975	0.004835	0.004678	0.004775	0.003696	0.001065	0.001168	1.07E-06	8.83E-06
K21090	0.003447	0.005373	0.0009839	0.001542	0.0003177	0.0005573	1.09E-06	8.96E-06
K00972	0.0003794	0.001091	0.0002208	0.0004115	0.002314	0.002401	1.09E-06	9.02E-06
K14189	0.0003017	0.0003783	0.000107	0.0001139	7.51E-05	0.0003009	1.11E-06	9.13E-06
K01823	0.01268	0.009254	0.00653	0.00509	0.002696	0.002336	1.15E-06	9.46E-06
K08475	0.0006275	0.001102	0.0003317	0.0006444	6.47E-05	0.0001889	1.15E-06	9.46E-06
K06915	0.004964	0.006301	0.003197	0.002973	0.0009563	0.001838	1.18E-06	9.73E-06
K00433	0.005118	0.004723	0.005661	0.00818	0.001017	0.001291	1.18E-06	9.74E-06
K22015	0.007623	0.008524	0.003337	0.003359	0.001537	0.002042	1.19E-06	9.74E-06
K20112	0.001794	0.002623	0.0002855	0.0002805	0.000301	0.0008954	1.19E-06	9.74E-06
K12554	0.003387	0.00452	0.002543	0.001895	0.0002172	0.0006084	1.19E-06	9.74E-06
K11748	0.002359	0.00368	0.0009625	0.001322	0.0003475	0.0008991	1.19E-06	9.76E-06
K18814	2.69E-05	5.60E-05	8.29E-05	0.000156	0.0004296	0.0004418	1.19E-06	9.76E-06
K01387	0.02291	0.02063	0.01317	0.01191	0.004183	0.008244	1.19E-06	9.78E-06
K07718	0.1397	0.06452	0.1541	0.06522	0.2641	0.1031	1.21E-06	9.91E-06
K18546	0.0004137	0.001961	0.0006739	0.0008164	3.19E-06	1.09E-05	1.22E-06	9.98E-06
K18589	0.001296	0.00276	0.0003144	0.0005112	6.24E-05	0.0001632	1.23E-06	1.01E-05
K18939	0.0001609	0.0003665	3.98E-05	3.76E-05	0.0001416	0.0007617	1.23E-06	1.01E-05
K25133	0.001813	0.003536	0.001434	0.001543	9.95E-05	0.000126	1.24E-06	1.01E-05
K07141	0.008268	0.003084	0.005785	0.002263	0.01675	0.007864	1.24E-06	1.01E-05
K12995	0.00019	0.0003194	2.03E-05	3.03E-05	1.14E-05	5.97E-05	1.26E-06	1.03E-05
K19309	0.01167	0.008058	0.01949	0.01498	0.0257	0.01127	1.27E-06	1.04E-05
K01517	0	0	0	0	0.0002045	0.0006569	1.28E-06	1.04E-05
K18130	0	0	0	0	7.35E-05	0.0001313	1.28E-06	1.04E-05
K06289	0.001642	0.001821	0.0008246	0.0009885	0.0002273	0.0006175	1.29E-06	1.04E-05
K03095	0.001621	0.002203	0.001259	0.0009454	0.0001592	0.0003414	1.30E-06	1.06E-05
K15524	0.02465	0.01406	0.02509	0.02011	0.00867	0.01137	1.30E-06	1.06E-05
K19161	0.0001921	0.0002987	4.87E-05	4.45E-05	1.40E-05	6.00E-05	1.32E-06	1.07E-05
K02020	0.03313	0.008229	0.02455	0.003544	0.04379	0.007483	1.34E-06	1.08E-05
K11622	0.001355	0.001837	0.0004988	0.0003749	0.0002085	0.0005755	1.36E-06	1.10E-05
K10793	0.02897	0.01508	0.03813	0.03184	0.01265	0.011	1.36E-06	1.10E-05
K12998	0.0001427	0.0002074	3.51E-05	3.66E-05	7.08E-07	2.76E-06	1.36E-06	1.10E-05
K00616	0.04988	0.01168	0.04121	0.007664	0.03369	0.009067	1.36E-06	1.10E-05
K19235	0.0008057	0.001202	0.0001703	0.0002881	6.97E-05	0.000119	1.37E-06	1.10E-05
K01664	0.0282	0.01071	0.04923	0.03049	0.01292	0.00866	1.37E-06	1.11E-05
K18149	0.00103	0.001507	0.0003162	0.0002518	0.0001562	0.000599	1.39E-06	1.12E-05
K19162	0.0001629	0.0003805	2.39E-05	4.30E-05	1.90E-06	7.50E-06	1.39E-06	1.12E-05
K01974	0.002244	0.004092	0.001229	0.002188	0.0001313	0.0002113	1.41E-06	1.13E-05
K06436	0.01771	0.01464	0.009112	0.006973	0.003098	0.003623	1.42E-06	1.14E-05
K00687	0.002992	0.003807	0.00145	0.001179	0.000297	0.0007887	1.42E-06	1.14E-05
K21022	8.60E-06	4.10E-05	0	0	0.0001227	0.0001565	1.42E-06	1.14E-05
K00185	0.0001776	0.0007611	5.45E-05	7.56E-05	0.000936	0.0009589	1.43E-06	1.15E-05
K03713	0.001313	0.001466	0.0008641	0.0006743	0.0001056	0.0002695	1.44E-06	1.16E-05
K01580	0.04887	0.02644	0.03822	0.02924	0.019	0.01334	1.45E-06	1.16E-05
K18974	0.005877	0.0127	0.004835	0.006655	0.0004236	0.0009447	1.45E-06	1.16E-05
K10794	0.01252	0.007205	0.01683	0.01389	0.005439	0.005088	1.45E-06	1.16E-05
K16328	0.03124	0.01923	0.01474	0.01061	0.008917	0.007752	1.47E-06	1.17E-05
K17722	0.007392	0.007119	0.009301	0.01465	0.001393	0.001316	1.47E-06	1.17E-05
K03595	0.07484	0.01064	0.08833	0.008232	0.06398	0.008073	1.48E-06	1.19E-05
K13282	0.01432	0.01141	0.006763	0.006681	0.002717	0.00448	1.48E-06	1.19E-05
K11176	0.01216	0.008943	0.0142	0.01302	0.02454	0.007303	1.53E-06	1.22E-05
K00094	0.002577	0.004365	0.0006802	0.001125	0.0002266	0.0004216	1.53E-06	1.22E-05
K19974	1.35E-05	4.71E-05	1.44E-06	2.88E-06	6.63E-05	0.0001058	1.54E-06	1.23E-05
K11939	0.003876	0.005613	0.004189	0.005355	0.0005094	0.0006662	1.54E-06	1.23E-05
K19061	0.001379	0.004161	0.0002943	0.0005571	0.0001417	0.0004447	1.54E-06	1.23E-05
K20263	0.0003662	0.0008226	0.0002504	0.0004189	2.41E-06	1.01E-05	1.55E-06	1.23E-05
K14051	0.002576	0.004415	0.0007662	0.001233	0.0002898	0.0006687	1.58E-06	1.25E-05
K01817	0.004134	0.005108	0.00732	0.006883	0.01127	0.005167	1.58E-06	1.26E-05
K11527	0.004308	0.00378	0.001215	0.001456	0.0144	0.01178	1.59E-06	1.26E-05
K02618	0.002977	0.0057	0.003937	0.004862	0.0001765	0.0002821	1.61E-06	1.27E-05
K05772	0.0008871	0.0008965	0.000399	0.0003005	0.005126	0.00505	1.62E-06	1.29E-05
K23424	0.0002472	0.0007527	0.0001992	0.0003931	0.001491	0.001726	1.65E-06	1.31E-05
K00631	0.00602	0.01001	0.00185	0.00258	0.0003975	0.0005892	1.66E-06	1.31E-05
K16619	0.01707	0.01591	0.009849	0.009173	0.003316	0.007403	1.71E-06	1.35E-05
K02026	0.05157	0.01659	0.06795	0.03103	0.1012	0.03833	1.72E-06	1.36E-05
K09490	0.0008737	0.001274	0.0004862	0.0006221	5.15E-05	6.23E-05	1.73E-06	1.37E-05
K11733	0.02686	0.0217	0.01449	0.01302	0.005419	0.00951	1.74E-06	1.37E-05
K00624	0.001231	0.002742	0.0027	0.002999	0.0001189	0.0002753	1.75E-06	1.38E-05
K03476	0.00992	0.005781	0.005215	0.005695	0.003872	0.006366	1.77E-06	1.39E-05
K25671	0.000813	0.0005571	0.00193	0.002329	0.006288	0.00554	1.77E-06	1.40E-05
K11617	0.002389	0.002839	0.000821	0.000599	0.0002467	0.0007252	1.78E-06	1.40E-05
K05304	3.87E-05	9.54E-05	2.99E-05	5.98E-05	0.0004236	0.0004544	1.78E-06	1.40E-05
K16951	0.02162	0.01697	0.0102	0.00993	0.004659	0.008662	1.79E-06	1.41E-05
K23067	0.0003658	0.0006226	8.20E-05	0.0001067	1.73E-05	8.16E-05	1.79E-06	1.41E-05
K16706	9.68E-05	0.0002744	0	0	0.0008277	0.0007171	1.82E-06	1.43E-05
K23189	0.0001008	0.0001812	8.01E-05	0.0001602	1.01E-06	4.08E-06	1.83E-06	1.43E-05
K10797	0.006746	0.004034	0.003024	0.001804	0.01902	0.01197	1.84E-06	1.44E-05
K05527	0.0005093	0.001477	6.90E-05	8.28E-05	4.08E-05	0.0001396	1.84E-06	1.44E-05
K13018	0.0008235	0.00113	0.0005128	0.0003509	0.0045	0.003609	1.84E-06	1.44E-05
K08587	0.01099	0.01016	0.006039	0.005762	0.002307	0.005415	1.84E-06	1.44E-05
K00385	0.0302	0.02361	0.0146	0.0136	0.006664	0.0114	1.85E-06	1.45E-05
K13281	0.01279	0.01107	0.007209	0.006312	0.00231	0.003938	1.85E-06	1.45E-05
K13148	0.0002812	0.0006789	0	0	0.0016	0.001612	1.88E-06	1.47E-05
K05337	0.003456	0.002804	0.001997	0.001238	0.0008423	0.0007481	1.89E-06	1.48E-05
K08177	0.008849	0.004198	0.008497	0.009654	0.01841	0.01072	1.90E-06	1.48E-05
K11031	0.01105	0.009144	0.005078	0.004714	0.002985	0.006453	1.91E-06	1.49E-05
K10561	0.001178	0.002128	0.0011	0.001701	0.004656	0.003443	1.91E-06	1.49E-05
K00131	0.02337	0.01941	0.01174	0.01057	0.004941	0.007928	1.91E-06	1.49E-05
K02077	0.005628	0.0059	0.003736	0.00262	0.0008515	0.001402	1.91E-06	1.49E-05
K03048	0.004332	0.002713	0.002963	0.002322	0.001376	0.0008533	1.93E-06	1.50E-05
K13733	9.62E-05	0.0001599	2.65E-05	1.90E-05	1.08E-06	4.48E-06	1.95E-06	1.52E-05
K09137	0.003979	0.003174	0.001793	0.001783	0.000946	0.001203	1.97E-06	1.53E-05
K14949	0.0008119	0.001474	0.001271	0.00102	1.64E-05	2.21E-05	1.98E-06	1.53E-05
K20374	0.0004814	0.0005381	0.0006009	0.0007859	3.11E-05	6.23E-05	1.98E-06	1.54E-05
K01612	0.002081	0.004421	0.001141	0.00209	0.000427	0.001448	1.99E-06	1.54E-05
K22330	0.005304	0.006035	0.001713	0.001994	0.001003	0.002411	2.03E-06	1.57E-05
K03275	0.0027	0.004326	0.0006427	0.001015	0.0002948	0.0005369	2.03E-06	1.57E-05
K18332	0.02042	0.0105	0.02575	0.02395	0.04032	0.01304	2.04E-06	1.57E-05
K15553	0.01676	0.009431	0.01865	0.0142	0.02981	0.007907	2.04E-06	1.57E-05
K03577	0.00266	0.004084	0.0006108	0.0009604	0.0002345	0.0002777	2.04E-06	1.58E-05
K12994	0.0002582	0.0004637	2.27E-05	2.76E-05	1.91E-05	9.88E-05	2.04E-06	1.58E-05
K03812	0.0001342	0.0002417	3.81E-05	7.61E-05	8.19E-06	2.10E-05	2.08E-06	1.60E-05
K01546	0.05876	0.02791	0.08095	0.03662	0.09449	0.01314	2.13E-06	1.64E-05
K21579	0.001388	0.001688	0.000537	0.0006442	0.0002129	0.0002674	2.15E-06	1.65E-05
K12521	0.0002579	0.0003766	7.36E-05	0.0001433	1.02E-05	3.04E-05	2.16E-06	1.66E-05
K23254	0.0005405	0.001217	0.0003347	0.0003686	3.34E-06	1.65E-05	2.17E-06	1.66E-05
K19647	3.81E-06	1.43E-05	3.21E-05	6.41E-05	8.14E-05	0.0001028	2.17E-06	1.66E-05
K02848	0.002887	0.004338	0.001103	0.001912	0.0003225	0.000468	2.19E-06	1.68E-05
K25158	0.002843	0.003261	0.002088	0.001462	0.0003101	0.0007126	2.21E-06	1.69E-05
K03482	0.002457	0.004512	0.0008923	0.001431	0.0001862	0.0002495	2.22E-06	1.70E-05
K25190	0.0001144	0.0001668	0	0	0.001025	0.001141	2.27E-06	1.74E-05
K11264	0.0006637	0.001194	0.0002754	0.000441	2.90E-05	6.23E-05	2.32E-06	1.78E-05
K15585	0.008186	0.005835	0.006465	0.002783	0.002889	0.002369	2.36E-06	1.80E-05
K20486	0.000153	0.0001831	0.0001888	0.0002756	1.84E-05	4.95E-05	2.39E-06	1.83E-05
K11890	0.0002487	0.0005269	0	0	1.17E-05	4.38E-05	2.41E-06	1.84E-05
K15358	0.0002344	0.001267	0	0	0.0008572	0.001626	2.42E-06	1.85E-05
K11061	0.007129	0.005574	0.002765	0.003214	0.00203	0.005398	2.44E-06	1.86E-05
K00042	0.009458	0.009258	0.008108	0.008958	0.002384	0.002387	2.45E-06	1.86E-05
K03969	0.01575	0.01123	0.008616	0.005777	0.00365	0.004482	2.45E-06	1.86E-05
K04781	0.0005782	0.001168	0.000163	0.0003134	3.89E-05	0.000135	2.45E-06	1.86E-05
K07138	0.01848	0.01228	0.03586	0.01722	0.03656	0.01433	2.46E-06	1.87E-05
K04046	0.00369	0.005914	0.001288	0.002195	0.0003692	0.0005471	2.47E-06	1.88E-05
K03693	0.00356	0.004025	0.00332	0.002338	0.00043	0.0009534	2.48E-06	1.88E-05
K08365	0.0006336	0.001123	0.0006677	0.0006147	1.38E-05	3.07E-05	2.48E-06	1.88E-05
K25766	0.0001859	0.000562	0	0	0.00216	0.002706	2.51E-06	1.90E-05
K11073	0.002145	0.003291	0.0007376	0.001285	0.0001814	0.0002324	2.52E-06	1.92E-05
K22457	0.002392	0.003067	0.001197	0.001108	0.0002553	0.0006574	2.55E-06	1.93E-05
K19779	0.0001613	0.0004721	2.49E-05	4.25E-05	5.11E-06	2.19E-05	2.60E-06	1.97E-05
K03455	0.01412	0.01519	0.002058	0.001828	0.03586	0.0195	2.61E-06	1.98E-05
K18975	0.0009058	0.002291	0.0008761	0.0009955	8.33E-05	0.0002376	2.67E-06	2.02E-05
K04784	0.00357	0.005536	0.0001446	0.0001463	0.0003009	0.001239	2.69E-06	2.03E-05
K14087	0.0001757	0.0004564	1.40E-05	2.80E-05	0.0004764	0.0006325	2.73E-06	2.06E-05
K00014	0.009127	0.006711	0.008157	0.001483	0.003732	0.004009	2.75E-06	2.08E-05
K00609	0.06909	0.009358	0.07147	0.004334	0.05696	0.008212	2.78E-06	2.10E-05
K07104	0.003795	0.004447	0.004123	0.00456	0.0004103	0.001111	2.81E-06	2.12E-05
K16074	0.001575	0.002697	0.0005199	0.000902	0.0001446	0.0002502	2.84E-06	2.14E-05
K07576	0.01946	0.01023	0.02372	0.01425	0.03462	0.009724	2.86E-06	2.15E-05
K09799	0.0009405	0.001494	0.0005949	0.0007469	0.0002784	0.001488	2.87E-06	2.16E-05
K06946	0.002734	0.003547	0.001043	0.001682	0.00047	0.0008086	2.88E-06	2.17E-05
K00366	0.02064	0.01354	0.01432	0.005342	0.007423	0.00696	2.89E-06	2.17E-05
K03767	0.00554	0.004755	0.003347	0.00318	0.001423	0.0009188	2.91E-06	2.19E-05
K01641	0.00283	0.002933	0.002726	0.002534	0.0003265	0.0006754	2.93E-06	2.20E-05
K25150	0.002222	0.002759	0.004804	0.005665	0.0001539	0.0002258	2.94E-06	2.20E-05
K03975	0.01773	0.006933	0.02744	0.01971	0.009177	0.005122	2.95E-06	2.21E-05
K00105	0.002507	0.003324	0.00115	0.001183	0.0002532	0.0007387	2.97E-06	2.23E-05
K25814	0.0006877	0.0009307	0.0009173	0.000984	4.32E-05	8.19E-05	2.98E-06	2.23E-05
K25111	0.0009766	0.001495	0.00084	0.0006843	0.0002528	0.0007337	2.99E-06	2.24E-05
K16906	2.27E-05	6.30E-05	1.63E-05	3.26E-05	0.0005035	0.0007431	3.00E-06	2.25E-05
K07290	0.004359	0.006558	0.001851	0.003026	0.000424	0.0006632	3.01E-06	2.25E-05
K02837	0.07093	0.01167	0.078	0.01279	0.05606	0.0108	3.05E-06	2.28E-05
K00938	0.00345	0.00355	0.003399	0.003418	0.0003533	0.0007609	3.06E-06	2.28E-05
K16921	0.01481	0.008213	0.02328	0.00949	0.02724	0.009188	3.08E-06	2.30E-05
K11646	1.71E-05	0.0001013	0	0	0.0004125	0.0007481	3.10E-06	2.31E-05
K07075	0.00355	0.004391	0.002046	0.001723	0.01076	0.006781	3.13E-06	2.33E-05
K24012	0.004424	0.006352	0.0006018	0.0008499	0.01424	0.01031	3.13E-06	2.33E-05
K20264	0.0001841	0.000366	0.0001684	0.0002894	7.15E-07	2.78E-06	3.16E-06	2.35E-05
K10985	0.004342	0.004821	0.003483	0.00317	0.001052	0.001009	3.17E-06	2.35E-05
K07780	0.0001937	0.0003356	3.56E-05	4.59E-05	5.40E-06	1.56E-05	3.17E-06	2.36E-05
K25153	0.01626	0.01076	0.02135	0.01353	0.03082	0.008258	3.17E-06	2.36E-05
K12269	0.001069	0.00152	0.000709	0.0007907	6.24E-05	0.0001423	3.18E-06	2.36E-05
K00005	0.0399	0.02483	0.02904	0.02851	0.01315	0.01149	3.19E-06	2.36E-05
K19973	0.00163	0.002068	0.003656	0.003407	0.0002471	0.0005673	3.19E-06	2.37E-05
K18142	0.0004195	0.001249	5.87E-05	9.99E-05	1.72E-05	8.51E-05	3.22E-06	2.38E-05
K17837	9.14E-05	0.0001535	1.50E-05	2.64E-05	0.0006113	0.0006376	3.23E-06	2.39E-05
K11601	0.0005535	0.001983	0.0009892	0.0009775	2.68E-05	5.53E-05	3.27E-06	2.42E-05
K25130	0.0009	0.001301	0.0002981	0.0003019	0.0002527	0.0007741	3.27E-06	2.42E-05
K16237	0.0005735	0.001256	0.0004243	0.0003296	3.13E-05	0.0001374	3.28E-06	2.42E-05
K21265	0.0004155	0.0009211	0.0002444	0.0004888	2.89E-05	0.0001052	3.29E-06	2.43E-05
K01866	0.09171	0.01251	0.08932	0.009247	0.07562	0.01004	3.35E-06	2.47E-05
K03655	0.2098	0.08238	0.2994	0.07109	0.3161	0.05248	3.36E-06	2.48E-05
K12270	0.0004096	0.0005775	0.0002173	0.0002077	2.76E-05	6.17E-05	3.36E-06	2.48E-05
K06216	0.001174	0.001641	0.0009833	0.0007917	0.0001406	0.0004688	3.36E-06	2.48E-05
K03414	0.001951	0.003344	0.0006049	0.000989	0.0001976	0.0002914	3.37E-06	2.48E-05
K09917	0.0001251	0.0002042	5.44E-05	9.76E-05	9.94E-06	2.68E-05	3.37E-06	2.48E-05
K07586	0.003063	0.003055	0.001871	0.001273	0.0003536	0.0004521	3.41E-06	2.50E-05
K13409	0.001081	0.00178	9.88E-05	0.0001519	4.16E-05	0.0001125	3.41E-06	2.50E-05
K13797	0.001871	0.002254	0.0008372	0.001321	0.001493	0.006282	3.42E-06	2.51E-05
K21328	0	0	0	0	0.0001572	0.0005603	3.45E-06	2.53E-05
K00839	0.0008614	0.001193	0.0008246	0.001006	0.0001556	0.0006258	3.46E-06	2.53E-05
K24286	5.79E-05	0.0001027	1.88E-06	3.76E-06	0	0	3.47E-06	2.54E-05
K05966	0.01254	0.009859	0.004244	0.002854	0.00272	0.00273	3.48E-06	2.55E-05
K00930	0.02066	0.01143	0.01574	0.008598	0.03538	0.008164	3.49E-06	2.55E-05
K23107	0.003777	0.008479	0.003205	0.005094	0.01105	0.009301	3.49E-06	2.55E-05
K24707	2.13E-05	6.45E-05	1.42E-05	2.13E-05	0.0001299	0.0001637	3.51E-06	2.56E-05
K04564	0.03154	0.01226	0.01574	0.007763	0.01589	0.007404	3.51E-06	2.56E-05
K22589	0.0001431	0.0003982	0.0001343	0.0001412	1.28E-06	7.12E-06	3.52E-06	2.57E-05
K14091	0.0002194	0.0002723	0.0001268	0.0001152	0.0006733	0.0004517	3.52E-06	2.57E-05
K25149	0.003773	0.004438	0.00701	0.007598	0.0002337	0.0003593	3.58E-06	2.61E-05
K09014	0.03198	0.01069	0.0393	0.01423	0.01958	0.006754	3.61E-06	2.63E-05
K00760	0.07174	0.01501	0.07429	0.01167	0.05353	0.01037	3.61E-06	2.63E-05
K12983	0.0008733	0.001032	0.0001393	0.0001592	6.51E-05	0.0001744	3.67E-06	2.67E-05
K10241	0.001442	0.001608	0.002249	0.002799	0.0065	0.007116	3.69E-06	2.68E-05
K11045	0.001738	0.00274	2.57E-05	2.14E-05	0.0002721	0.0005158	3.74E-06	2.71E-05
K11963	0.0004324	0.001243	0.0001036	0.0001133	9.17E-07	5.10E-06	3.76E-06	2.73E-05
K16869	0.001611	0.001998	0.002693	0.002606	0.0002416	0.0004734	3.78E-06	2.74E-05
K01997	0.01356	0.007199	0.02493	0.01175	0.02652	0.01041	3.79E-06	2.74E-05
K01308	0.006648	0.005301	0.008714	0.00377	0.01568	0.007968	3.79E-06	2.75E-05
K20449	1.28E-05	4.59E-05	0	0	0.0001126	0.0001421	3.83E-06	2.77E-05
K01597	0.003121	0.003286	0.002901	0.002694	0.0003557	0.0007257	3.84E-06	2.78E-05
K17362	0.0004042	0.001409	0.0002244	0.0001562	0.0009205	0.000826	3.85E-06	2.79E-05
K21591	0.0006881	0.001572	0.002315	0.004108	0.003814	0.003843	3.86E-06	2.79E-05
K06211	0.004964	0.005987	0.002815	0.002703	0.001022	0.002037	3.86E-06	2.79E-05
K19428	0.0002996	0.001055	0.0004796	0.0006584	7.66E-06	2.77E-05	3.91E-06	2.82E-05
K08306	0.002742	0.004696	0.0008173	0.001395	0.0003552	0.0007172	3.91E-06	2.82E-05
K25262	0.0002867	0.0008683	0	0	0.001799	0.002449	3.92E-06	2.83E-05
K01201	0.002681	0.003847	0.00462	0.007735	0.006549	0.00313	3.93E-06	2.83E-05
K02479	0.001714	0.002837	0.0008447	0.001192	0.0001256	0.000272	3.96E-06	2.85E-05
K25499	9.00E-07	3.83E-06	0	0	0.0001448	0.0001852	3.99E-06	2.87E-05
K00627	0.01259	0.01212	0.012	0.01004	0.002169	0.00133	4.01E-06	2.88E-05
K10559	0.001139	0.001923	0.00116	0.00183	0.003896	0.002631	4.03E-06	2.90E-05
K19575	0.004004	0.003649	0.001299	0.001326	0.001742	0.005729	4.07E-06	2.92E-05
K00831	0.02191	0.01332	0.02932	0.02192	0.04178	0.01012	4.11E-06	2.95E-05
K02491	2.12E-05	7.06E-05	0	0	7.80E-05	0.0001121	4.11E-06	2.95E-05
K13829	0.0002613	0.0007306	0.0004102	0.0001202	0.0007434	0.0006161	4.12E-06	2.95E-05
K22905	9.18E-06	2.13E-05	0	0	8.49E-05	0.0001454	4.12E-06	2.95E-05
K22228	1.12E-06	6.64E-06	0	0	0.001058	0.002065	4.12E-06	2.95E-05
K16647	0.0005558	0.001204	0.0008306	0.0007975	1.09E-05	2.05E-05	4.14E-06	2.96E-05
K04056	1.10E-05	6.48E-05	0	0	0.0001063	0.000254	4.19E-06	3.00E-05
K01910	0.02289	0.009196	0.0112	0.001942	0.01236	0.00488	4.21E-06	3.01E-05
K00010	0.03596	0.02488	0.02641	0.02609	0.01307	0.01569	4.23E-06	3.02E-05
K03298	0.00113	0.003483	0.002706	0.004373	0.002601	0.001888	4.23E-06	3.02E-05
K16138	0.001575	0.002689	0.0004184	0.0006591	0.0002035	0.000249	4.27E-06	3.05E-05
K00564	0.009101	0.00738	0.01115	0.009844	0.002337	0.00236	4.28E-06	3.05E-05
K22044	0.02794	0.01886	0.01434	0.009636	0.007092	0.005014	4.36E-06	3.11E-05
K08174	0.001493	0.00114	0.0008777	0.0004132	0.006096	0.006428	4.42E-06	3.15E-05
K19057	0.0002525	0.0008749	3.61E-05	7.21E-05	6.50E-07	3.62E-06	4.55E-06	3.24E-05
K22311	0.0007835	0.001956	0.0008101	0.0009117	1.38E-05	2.66E-05	4.61E-06	3.27E-05
K17882	0.0003945	0.0008037	0.0003932	0.0004534	8.41E-06	2.22E-05	4.63E-06	3.29E-05
K05964	0.00907	0.007146	0.003396	0.002322	0.001755	0.001649	4.70E-06	3.34E-05
K07698	3.01E-05	7.39E-05	3.75E-05	2.35E-05	0.0003394	0.0004547	4.71E-06	3.35E-05
K19585	0.0006136	0.001301	1.43E-05	1.90E-05	0.0001184	0.0005929	4.73E-06	3.35E-05
K11387	0.001533	0.004004	0.002593	0.002242	5.27E-05	8.01E-05	4.75E-06	3.37E-05
K20373	0.002275	0.003428	0.001492	0.001497	8.03E-05	0.0001253	4.77E-06	3.38E-05
K00701	0.004273	0.004259	0.002119	0.00209	0.0005232	0.000868	4.78E-06	3.38E-05
K19168	0.00153	0.002582	0.0004973	0.0007443	0.0001067	0.000172	4.80E-06	3.39E-05
K07481	0.0175	0.01195	0.007022	0.00505	0.07417	0.06968	4.82E-06	3.41E-05
K22227	0.001826	0.003145	0.0007184	0.0004398	0.004652	0.002626	4.84E-06	3.42E-05
K01155	0.006317	0.00729	0.001923	0.001284	0.01809	0.01118	4.85E-06	3.43E-05
K03287	2.48E-05	0.0001465	0	0	9.73E-05	0.0002118	4.86E-06	3.43E-05
K25911	1.35E-06	7.96E-06	5.06E-05	7.46E-05	8.34E-07	3.69E-06	4.88E-06	3.44E-05
K14054	0.002549	0.003014	0.001475	0.00127	0.0003525	0.0004866	4.92E-06	3.47E-05
K02483	0.02331	0.009543	0.0251	0.01238	0.03838	0.01088	4.95E-06	3.49E-05
K17316	0.0001644	0.0003018	0.0002363	0.000206	6.45E-06	1.29E-05	4.97E-06	3.50E-05
K06929	0.004661	0.003542	0.003333	0.002295	0.001108	0.001922	5.02E-06	3.53E-05
K10706	0.001043	0.003669	7.25E-05	7.07E-05	3.31E-05	7.89E-05	5.04E-06	3.55E-05
K18552	0.005467	0.01151	0.001317	0.001648	0.000339	0.0008121	5.08E-06	3.57E-05
K17490	4.10E-05	0.0001787	4.07E-05	4.64E-05	0	0	5.11E-06	3.59E-05
K25110	0.00109	0.001547	0.0007773	0.0006535	0.0002791	0.0008512	5.18E-06	3.63E-05
K21558	0.0001633	0.0004357	0.0001497	0.0002994	0.001194	0.001287	5.29E-06	3.71E-05
K18649	5.20E-06	2.71E-05	1.13E-05	1.42E-05	0	0	5.31E-06	3.72E-05
K22844	6.48E-05	0.0001535	0.0003469	0.0002538	0.00218	0.002567	5.33E-06	3.73E-05
K02244	0.005607	0.004603	0.006963	0.006645	0.001396	0.001581	5.37E-06	3.76E-05
K02664	0.01013	0.0088	0.005671	0.005328	0.002345	0.004175	5.38E-06	3.76E-05
K09699	0.003543	0.008627	0.007747	0.009731	0.0002435	0.0004678	5.38E-06	3.76E-05
K15554	0.01437	0.005431	0.01792	0.01565	0.02381	0.008646	5.41E-06	3.78E-05
K09116	0.004625	0.003431	0.008695	0.006194	0.01172	0.006154	5.43E-06	3.79E-05
K01354	0.007404	0.007576	0.009432	0.007294	0.001724	0.001763	5.43E-06	3.79E-05
K12516	0.002584	0.005179	0.0004399	0.0004214	0.005962	0.004826	5.46E-06	3.81E-05
K24659	0.0002306	0.0004365	6.01E-06	1.20E-05	2.04E-05	0.0001133	5.46E-06	3.81E-05
K18908	0.001211	0.001148	0.0006179	0.0008309	0.0009165	0.003563	5.48E-06	3.82E-05
K25652	0.0001284	0.0003958	5.44E-06	1.09E-05	0.0003636	0.0003252	5.50E-06	3.83E-05
K01912	0.009145	0.006056	0.004371	0.002886	0.02064	0.01024	5.50E-06	3.83E-05
K12268	0.001012	0.001415	0.000538	0.0006152	6.37E-05	0.0001482	5.53E-06	3.85E-05
K11200	0.002694	0.004653	0.0008837	0.00133	0.0004357	0.001159	5.54E-06	3.85E-05
K02822	0.01205	0.006092	0.009147	0.00527	0.005292	0.004573	5.60E-06	3.89E-05
K09474	0.0002182	0.0004773	0	0	0.00146	0.001263	5.68E-06	3.95E-05
K08256	0.0006381	0.001569	0.0009876	0.001062	2.10E-05	3.70E-05	5.70E-06	3.96E-05
K10954	0.00106	0.001467	0.0003024	0.0003179	0.0001062	0.000189	5.75E-06	3.98E-05
K03688	0.07243	0.02273	0.1007	0.01467	0.04484	0.02209	5.75E-06	3.98E-05
K01692	0.006451	0.0171	0.01138	0.01374	0.0003647	0.0003356	5.75E-06	3.98E-05
K13693	0.0003951	0.001155	0.0006553	0.0005009	1.28E-05	2.43E-05	5.84E-06	4.04E-05
K07751	0.00291	0.004799	0.000984	0.001611	0.0002071	0.0002824	5.89E-06	4.07E-05
K02007	0.03243	0.01518	0.02698	0.01174	0.01548	0.008672	5.89E-06	4.07E-05
K00450	0.0004014	0.0007597	0.0004757	0.0006361	1.23E-05	3.26E-05	5.91E-06	4.09E-05
K20382	0.001424	0.002449	0.0003737	0.0003028	0.0001915	0.0008615	5.92E-06	4.09E-05
K16695	0.002872	0.004637	0.0009932	0.00173	0.0003803	0.0007419	5.94E-06	4.10E-05
K09771	0.001607	0.001699	0.0005861	0.0006134	0.0004086	0.0008063	5.96E-06	4.11E-05
K01992	0.1751	0.02672	0.178	0.01878	0.2221	0.03923	6.03E-06	4.15E-05
K03804	0.0006531	0.002479	6.53E-05	0.0001122	1.99E-05	5.98E-05	6.06E-06	4.18E-05
K15632	0.0007098	0.003739	0.0001892	0.000367	0.006793	0.01387	6.10E-06	4.20E-05
K03475	0.04525	0.02607	0.02978	0.01654	0.0202	0.02404	6.11E-06	4.20E-05
K20454	8.58E-06	2.39E-05	1.80E-05	3.61E-05	9.47E-05	0.0001275	6.14E-06	4.23E-05
K03716	0.01193	0.0102	0.006357	0.004835	0.002848	0.00473	6.20E-06	4.26E-05
K22340	3.20E-05	3.98E-05	0	0	0.0003022	0.0005876	6.22E-06	4.27E-05
K02248	0.001828	0.002475	0.000674	0.0007741	0.0001522	0.0003941	6.25E-06	4.29E-05
K00367	0.00397	0.004493	0.00178	0.00229	0.000535	0.001336	6.29E-06	4.32E-05
K06145	0.0031	0.004719	0.001345	0.002121	0.0004284	0.0007244	6.32E-06	4.33E-05
K16653	0.0007512	0.001668	0.0008001	0.0006287	1.78E-05	2.84E-05	6.34E-06	4.34E-05
K23156	0.0005386	0.001344	0.0002476	0.000276	2.03E-06	6.97E-06	6.37E-06	4.36E-05
K12472	0.0009707	0.002276	0.0004891	0.00068	2.29E-05	6.68E-05	6.39E-06	4.37E-05
K05986	7.03E-05	0.0002794	0	0	0.0008149	0.001226	6.39E-06	4.37E-05
K15022	0.0005907	0.0007807	0.0002143	0.00024	0.002413	0.002846	6.44E-06	4.40E-05
K20485	0.003176	0.003983	0.001699	0.001808	0.01192	0.00884	6.52E-06	4.45E-05
K00098	0.001581	0.002989	0.0007102	0.0007429	0.0001741	0.0005126	6.60E-06	4.51E-05
K10118	0.03186	0.01182	0.03699	0.01947	0.06192	0.03426	6.70E-06	4.57E-05
K13936	0.00688	0.006748	0.007304	0.009918	0.001752	0.001757	6.73E-06	4.59E-05
K07491	0.07422	0.02471	0.08573	0.03889	0.1202	0.04077	6.78E-06	4.62E-05
K01048	0.01419	0.007782	0.01213	0.004585	0.006534	0.004065	6.79E-06	4.62E-05
K07017	0.0003388	0.0007259	1.72E-05	2.15E-05	0.002494	0.002076	6.79E-06	4.62E-05
K19036	0.0001367	0.0002934	1.00E-05	1.55E-05	0.002143	0.002432	6.83E-06	4.65E-05
K03579	0.005928	0.00822	0.006622	0.009556	0.0008448	0.0009673	6.83E-06	4.65E-05
K08363	0.0004926	0.001351	7.59E-05	0.0001368	5.35E-06	1.65E-05	6.88E-06	4.68E-05
K25265	1.52E-05	7.83E-05	0	0	0.0001982	0.0006009	6.91E-06	4.69E-05
K11961	0.0003754	0.001041	0.0001806	0.0002115	2.62E-06	6.87E-06	6.96E-06	4.72E-05
K07645	0.004186	0.007467	0.001205	0.002025	0.0004119	0.0006139	6.96E-06	4.72E-05
K23302	2.85E-05	0.0001644	0	0	0.0002346	0.0007387	7.05E-06	4.78E-05
K02746	0.03751	0.01185	0.0462	0.01822	0.02267	0.01088	7.10E-06	4.81E-05
K07031	0.000714	0.0007325	0.001868	0.001645	0.004262	0.00465	7.11E-06	4.82E-05
K01575	0.002429	0.003084	0.001787	0.001535	0.0002404	0.0005073	7.14E-06	4.83E-05
K00626	0.05321	0.03117	0.03729	0.02427	0.02609	0.01169	7.23E-06	4.89E-05
K13580	0.0001306	0.0002604	5.28E-05	4.38E-05	3.38E-06	8.68E-06	7.24E-06	4.90E-05
K02835	0.0832	0.01119	0.09053	0.006184	0.07114	0.007845	7.30E-06	4.93E-05
K09161	0.001669	0.002687	0.0004704	0.0007604	0.0002379	0.0004222	7.45E-06	5.03E-05
K00031	0.01807	0.009428	0.01933	0.008579	0.02993	0.009229	7.46E-06	5.03E-05
K00145	0.02379	0.01418	0.01539	0.006466	0.03995	0.01035	7.48E-06	5.05E-05
K12555	0.004283	0.005054	0.002253	0.002036	0.0004352	0.0008567	7.52E-06	5.07E-05
K00437	1.60E-05	9.47E-05	0	0	0.0005005	0.0008197	7.52E-06	5.07E-05
K00854	0.03459	0.01808	0.03522	0.02183	0.05794	0.01476	7.60E-06	5.12E-05
K00162	0.003307	0.003572	0.003259	0.002252	0.0002092	0.0002569	7.62E-06	5.13E-05
K25157	0.003473	0.003978	0.003179	0.002083	0.0003746	0.0008148	7.64E-06	5.14E-05
K02045	0.002254	0.003395	0.0007978	0.00124	0.000316	0.000817	7.66E-06	5.15E-05
K03619	0.001316	0.002281	0.000453	0.0008061	0.000139	0.0001654	7.73E-06	5.19E-05
K02482	0.0007023	0.001226	0.0004487	0.0006929	0.003843	0.004647	7.75E-06	5.20E-05
K08987	0.001341	0.001658	0.0006673	0.0005014	0.000118	0.0002955	7.77E-06	5.21E-05
K01529	0.001881	0.003085	0.0006056	0.001007	0.0001735	0.0002496	7.81E-06	5.23E-05
K00003	0.04751	0.02177	0.08003	0.006722	0.07271	0.0194	7.87E-06	5.27E-05
K01654	0.001038	0.001648	0.001212	0.001083	0.0002198	0.0006525	7.88E-06	5.27E-05
K20468	0.0007623	0.001903	0.0009279	0.0007553	2.51E-05	4.52E-05	7.92E-06	5.30E-05
K12986	0.0002441	0.0009799	6.20E-06	8.19E-06	3.18E-06	1.47E-05	7.96E-06	5.32E-05
K03285	2.66E-05	7.07E-05	0	0	0.0003088	0.0004002	7.99E-06	5.34E-05
K19423	0.001635	0.002248	0.001304	0.001566	0.005929	0.005099	7.99E-06	5.34E-05
K25634	0.01553	0.01254	0.007189	0.007121	0.004404	0.006637	8.01E-06	5.35E-05
K00756	0.06173	0.01979	0.07272	0.03608	0.03652	0.01539	8.12E-06	5.42E-05
K06443	0.0005259	0.00151	0.0006515	0.0005377	6.50E-06	1.50E-05	8.14E-06	5.43E-05
K20525	0.0001796	0.0005939	0	0	0.001201	0.001511	8.18E-06	5.45E-05
K08652	0.0006136	0.001203	5.79E-05	9.76E-05	0.00415	0.004651	8.18E-06	5.45E-05
K21911	9.17E-05	0.0002071	5.32E-06	3.68E-06	0.0003736	0.0003734	8.29E-06	5.52E-05
K06286	0.007305	0.006334	0.005692	0.004581	0.001786	0.001746	8.32E-06	5.54E-05
K03732	0.0009427	0.002486	0.0001517	0.0002783	4.17E-05	9.96E-05	8.34E-06	5.54E-05
K06898	0.01771	0.008303	0.037	0.01029	0.03395	0.01655	8.35E-06	5.55E-05
K06606	0.0002943	0.000465	0	0	0.001197	0.001337	8.37E-06	5.56E-05
K13820	0.009024	0.009632	0.004763	0.00484	0.001446	0.002321	8.42E-06	5.59E-05
K21578	0.004374	0.004712	0.009803	0.01368	0.001159	0.001044	8.46E-06	5.61E-05
K07777	0.0003832	0.001398	2.51E-05	2.87E-05	0.001616	0.002421	8.50E-06	5.64E-05
K01571	0.0195	0.007525	0.01918	0.01416	0.03085	0.00856	8.52E-06	5.65E-05
K10037	0.003394	0.004005	0.00109	0.001599	0.007398	0.004276	8.56E-06	5.67E-05
K09124	0.0002354	0.0005803	0.0001461	0.0002411	8.67E-05	0.0003955	8.57E-06	5.67E-05
K01206	0.07115	0.04835	0.06678	0.02387	0.1346	0.05045	8.58E-06	5.68E-05
K22506	0.0004242	0.0007491	0.0001368	0.0002512	6.75E-06	1.95E-05	8.77E-06	5.80E-05
K21567	0.003924	0.004991	0.004473	0.003793	0.0003719	0.0006969	8.78E-06	5.80E-05
K22225	0.001096	0.00238	0.0003303	0.0005453	0.003931	0.002835	8.78E-06	5.80E-05
K11076	0.002102	0.004078	0.0007926	0.001243	0.0002122	0.0002544	8.84E-06	5.83E-05
K03225	0.001983	0.003406	0.0003905	0.0005892	0.0002826	0.0005457	9.00E-06	5.93E-05
K20453	0	0	0	0	0.0001371	0.0003655	9.06E-06	5.97E-05
K21566	0	0	0	0	3.09E-05	5.23E-05	9.06E-06	5.97E-05
K13894	0.002583	0.003968	0.000896	0.001423	0.0005307	0.001424	9.07E-06	5.98E-05
K03671	0.0453	0.008153	0.04182	0.00834	0.05763	0.009737	9.10E-06	5.99E-05
K16176	2.44E-05	0.0001394	0	0	0.0003555	0.001042	9.28E-06	6.10E-05
K06078	0.001072	0.001704	0.0003236	0.0005416	0.0002875	0.0008393	9.39E-06	6.17E-05
K18530	0.002496	0.004025	0.001048	0.001838	0.0002891	0.0005867	9.40E-06	6.18E-05
K02669	0.03955	0.01178	0.03307	0.01329	0.02595	0.008976	9.43E-06	6.19E-05
K03333	0.001591	0.005575	0.002253	0.002466	2.30E-05	4.47E-05	9.50E-06	6.23E-05
K18476	0.00526	0.009861	0.004508	0.006193	0.0003687	0.0005534	9.53E-06	6.25E-05
K02191	0.0171	0.009133	0.01367	0.00957	0.007495	0.006118	9.56E-06	6.27E-05
K03492	0.004173	0.002941	0.006738	0.007378	0.001277	0.0009502	9.63E-06	6.31E-05
K05499	0.008545	0.006507	0.008411	0.0069	0.01663	0.006041	9.63E-06	6.31E-05
K11057	0.002726	0.002455	0.001219	0.001679	0.0009201	0.002548	9.72E-06	6.36E-05
K00674	0.02298	0.01313	0.01499	0.004633	0.008636	0.007611	9.74E-06	6.37E-05
K19975	0.001649	0.00215	0.004647	0.004268	0.0002109	0.0005682	9.80E-06	6.40E-05
K05910	0.0007148	0.001044	0.0001572	0.0001471	0.0001644	0.000524	9.81E-06	6.41E-05
K07273	0.0513	0.01409	0.05089	0.0209	0.09374	0.07648	9.89E-06	6.45E-05
K23753	0.008229	0.005724	0.008684	0.003954	0.01606	0.006675	9.89E-06	6.45E-05
K16950	0.02855	0.0218	0.01235	0.01192	0.007319	0.009489	9.93E-06	6.47E-05
K04086	0.001704	0.001646	0.001303	0.001374	0.0003328	0.0006021	1.02E-05	6.67E-05
K08170	0.0001392	0.0002594	0.0011	0.001907	9.89E-06	3.22E-05	1.02E-05	6.67E-05
K25008	0.000519	0.0006087	0.0008116	0.00045	0.002722	0.003163	1.03E-05	6.67E-05
K22549	0.0002577	0.0007872	3.35E-05	2.80E-05	9.76E-07	5.43E-06	1.03E-05	6.67E-05
K01704	0.01232	0.006016	0.01196	0.005773	0.02143	0.007085	1.05E-05	6.85E-05
K21456	0.0008803	0.003431	5.19E-05	5.31E-05	9.57E-06	3.04E-05	1.07E-05	6.94E-05
K25434	0.0005288	0.0009278	0.0001036	8.95E-05	1.95E-05	4.61E-05	1.07E-05	6.94E-05
K10824	0.00695	0.004438	0.006115	0.00275	0.002676	0.001795	1.08E-05	7.00E-05
K17910	0.008273	0.006976	0.01072	0.01097	0.02606	0.02396	1.08E-05	7.01E-05
K02531	0.0003473	0.0005206	0.000343	0.0004409	4.41E-05	8.69E-05	1.09E-05	7.04E-05
K18428	1.98E-06	8.15E-06	0	0	6.85E-05	0.0001616	1.09E-05	7.06E-05
K00508	0.0003867	0.001865	0	0	3.12E-06	1.63E-05	1.09E-05	7.06E-05
K19883	0.01657	0.01583	0.02483	0.02762	0.04087	0.02513	1.09E-05	7.07E-05
K07272	0.0007781	0.00106	0.0003251	0.000271	3.43E-05	5.91E-05	1.10E-05	7.11E-05
K01779	0.008869	0.004707	0.009502	0.006978	0.01787	0.008948	1.11E-05	7.17E-05
K14062	0.002368	0.003552	0.0007959	0.001326	0.0002148	0.0002611	1.14E-05	7.35E-05
K17243	5.30E-05	0.00018	8.23E-05	0.0001015	0.0002982	0.0004815	1.14E-05	7.35E-05
K13893	0.00362	0.00555	0.001281	0.001906	0.0006174	0.001559	1.14E-05	7.37E-05
K12448	1.87E-05	9.02E-05	0	0	7.81E-05	0.0001249	1.15E-05	7.39E-05
K19430	0.0007294	0.001626	0.001532	0.001904	5.19E-05	0.000191	1.15E-05	7.41E-05
K12944	0.0001707	0.0002843	2.93E-05	2.65E-05	1.89E-05	6.26E-05	1.15E-05	7.43E-05
K07771	0.0002199	0.0005247	7.03E-05	0.0001243	8.06E-06	4.34E-05	1.16E-05	7.44E-05
K02650	0.03013	0.02239	0.02024	0.01355	0.01075	0.01359	1.16E-05	7.46E-05
K21562	0.01765	0.01308	0.01372	0.01029	0.004884	0.008133	1.16E-05	7.46E-05
K18013	0.002351	0.001979	0.001132	0.0009741	0.006791	0.004873	1.16E-05	7.47E-05
K16648	0.001205	0.002444	0.001691	0.002031	3.47E-05	4.92E-05	1.16E-05	7.48E-05
K23303	2.02E-05	0.0001196	0	0	0.0001993	0.0006033	1.17E-05	7.51E-05
K08093	0.0003244	0.0003178	0.0008634	0.0007604	0.001561	0.001554	1.18E-05	7.54E-05
K13531	0.000438	0.00105	0.000183	0.0001483	0.0001036	0.0003745	1.18E-05	7.54E-05
K00853	0.007692	0.008382	0.003365	0.003518	0.001785	0.001271	1.20E-05	7.72E-05
K11959	0.0006377	0.00214	0.0003261	0.0004689	6.76E-06	1.21E-05	1.22E-05	7.80E-05
K00901	0.02752	0.01399	0.01862	0.008778	0.01293	0.007704	1.22E-05	7.82E-05
K11783	5.02E-06	1.84E-05	0	0	0.0004598	0.0007087	1.23E-05	7.85E-05
K14155	0.08357	0.02776	0.1056	0.06023	0.1212	0.02594	1.23E-05	7.88E-05
K10986	0.003883	0.003887	0.003182	0.002995	0.001157	0.001102	1.23E-05	7.88E-05
K17241	8.62E-05	0.0002192	4.57E-05	3.65E-05	0.0003492	0.0005485	1.25E-05	7.96E-05
K21065	0.0001382	0.0003311	3.54E-05	5.16E-05	0.0008613	0.001354	1.25E-05	8.00E-05
K11249	0.001063	0.001599	0.0004548	0.0007878	0.002821	0.002166	1.25E-05	8.00E-05
K12251	0.004455	0.005699	0.003611	0.003718	0.01203	0.007085	1.26E-05	8.02E-05
K00116	0.007285	0.009705	0.0093	0.01123	0.002041	0.004843	1.26E-05	8.02E-05
K11815	5.59E-05	0.0002174	0.0009829	0.00126	0.0001701	0.0002168	1.29E-05	8.22E-05
K01554	0.0008449	0.001805	0.002403	0.002751	6.90E-05	0.0001122	1.29E-05	8.25E-05
K03340	0.02022	0.01179	0.0216	0.009145	0.03488	0.009291	1.30E-05	8.26E-05
K07177	0.004642	0.005698	0.005303	0.003869	0.0005091	0.0007135	1.30E-05	8.27E-05
K07644	0.003456	0.005459	0.001377	0.0022	0.0003494	0.0004253	1.30E-05	8.29E-05
K06962	0.03863	0.01616	0.04739	0.01214	0.02087	0.01397	1.30E-05	8.29E-05
K00325	0.004477	0.006917	0.002024	0.002005	0.0007672	0.001677	1.31E-05	8.33E-05
K02047	0.001618	0.002619	0.0005367	0.0006992	0.000142	0.0001812	1.31E-05	8.34E-05
K07492	6.64E-05	0.0002211	1.50E-05	3.01E-05	0.0006365	0.0009131	1.32E-05	8.35E-05
K11705	0.0003867	0.000763	3.54E-05	5.33E-05	5.32E-06	2.36E-05	1.33E-05	8.43E-05
K01545	8.36E-05	0.0001555	2.29E-05	3.85E-05	5.76E-06	1.70E-05	1.33E-05	8.45E-05
K22212	0.003116	0.003113	0.001341	0.001826	0.0002861	0.0005194	1.34E-05	8.46E-05
K02076	0.0007873	0.001056	0.000762	0.0006473	0.0001329	0.0003582	1.34E-05	8.50E-05
K10242	0.001266	0.001214	0.00203	0.002534	0.005407	0.006527	1.35E-05	8.55E-05
K00130	0.005044	0.006845	0.008872	0.008627	0.001036	0.0006663	1.35E-05	8.56E-05
K00694	0.008716	0.008371	0.00348	0.004173	0.002283	0.002101	1.37E-05	8.66E-05
K19278	0.0001389	0.0001646	8.31E-05	9.81E-05	5.67E-05	0.0002701	1.38E-05	8.75E-05
K10560	0.0008552	0.001361	0.0007818	0.00101	0.003731	0.00385	1.40E-05	8.83E-05
K02600	0.07817	0.009296	0.06945	0.01293	0.06592	0.008948	1.41E-05	8.87E-05
K19697	0.0003204	0.0006215	6.89E-05	5.51E-05	1.08E-05	3.41E-05	1.41E-05	8.88E-05
K00758	0.004571	0.006527	0.005065	0.006468	0.0006811	0.0007098	1.43E-05	8.98E-05
K00763	0.08082	0.01428	0.1007	0.003911	0.067	0.01181	1.43E-05	8.98E-05
K00847	0.0495	0.01617	0.08257	0.02934	0.07351	0.01841	1.43E-05	9.00E-05
K18201	1.25E-05	4.56E-05	0.0001299	0.0002144	0	0	1.44E-05	9.03E-05
K22084	3.33E-06	1.20E-05	4.84E-05	7.25E-05	0	0	1.44E-05	9.03E-05
K01906	0.004042	0.004483	0.0003236	0.00036	0.0009132	0.001328	1.44E-05	9.08E-05
K21672	0.0004699	0.0005268	0.0003205	0.0003225	0.001871	0.001961	1.45E-05	9.10E-05
K03885	0.01691	0.01247	0.0181	0.01514	0.00595	0.004189	1.45E-05	9.12E-05
K10778	0.00329	0.004033	0.001528	0.001429	0.0005282	0.0004308	1.45E-05	9.12E-05
K20470	0.001089	0.003037	0.001274	0.001001	2.39E-05	3.32E-05	1.46E-05	9.16E-05
K22737	2.30E-07	1.36E-06	3.87E-05	5.67E-05	0	0	1.46E-05	9.16E-05
K09163	0.006364	0.004489	0.009202	0.005913	0.01403	0.006123	1.47E-05	9.20E-05
K13895	0.002642	0.004238	0.0008798	0.001365	0.0005061	0.00141	1.48E-05	9.24E-05
K24995	3.64E-05	7.02E-05	5.36E-05	7.95E-05	0.0002383	0.0002898	1.49E-05	9.31E-05
K14414	0.002456	0.003973	0.001198	0.002027	0.0003384	0.0005822	1.49E-05	9.32E-05
K14743	0.0008158	0.001998	0.001288	0.001093	4.89E-05	6.67E-05	1.50E-05	9.38E-05
K20447	2.52E-05	4.95E-05	0	0	0.0002157	0.0002623	1.51E-05	9.41E-05
K23980	0.001126	0.002014	0.003726	0.004654	9.49E-05	0.0001506	1.53E-05	9.57E-05
K05341	0.00397	0.003974	0.008614	0.004265	0.01144	0.007815	1.53E-05	9.57E-05
K03416	0.000185	0.0006247	0.0001196	0.0001521	8.82E-06	2.48E-05	1.55E-05	9.65E-05
K19058	0.0004729	0.001481	0.0001917	0.0002728	4.90E-06	1.41E-05	1.56E-05	9.72E-05
K02398	0.002598	0.002143	0.001001	0.0007087	0.0006872	0.0009656	1.56E-05	9.75E-05
K21584	0.0006868	0.0008273	0.0003006	0.0003473	0.0002065	0.0004632	1.57E-05	9.76E-05
K03317	0.04401	0.0251	0.03049	0.01609	0.01983	0.01323	1.57E-05	9.78E-05
K18197	0.001157	0.002862	1.17E-05	1.35E-05	0.006183	0.005974	1.58E-05	9.82E-05
K18654	0.0001331	0.0003063	4.88E-06	5.82E-06	9.76E-07	5.43E-06	1.59E-05	9.88E-05
K01807	0.006626	0.005788	0.002384	0.00198	0.002272	0.001585	1.59E-05	9.88E-05
K02246	0.001765	0.001738	0.001851	0.001343	0.0004501	0.0009325	1.59E-05	9.88E-05
K07798	0.004136	0.00649	0.001539	0.002327	0.0005149	0.00073	1.59E-05	9.89E-05
K14170	0.03512	0.01866	0.05144	0.006838	0.05823	0.01443	1.60E-05	9.93E-05
K02103	0.008277	0.005692	0.008976	0.004721	0.01684	0.007556	1.61E-05	0.0001
K25114	0.02103	0.01613	0.006547	0.004698	0.006807	0.007098	1.63E-05	0.0001009
K08359	0.0001831	0.0004862	4.76E-05	7.04E-05	3.41E-06	1.90E-05	1.63E-05	0.0001011
K00984	0.007264	0.01448	0.003239	0.003613	0.0004285	0.0008155	1.63E-05	0.0001012
K13540	0.000414	0.001109	0.0005905	0.0005236	9.71E-06	1.48E-05	1.64E-05	0.0001016
K21685	0.0009042	0.0025	0.002242	0.003107	2.03E-05	3.59E-05	1.67E-05	0.0001031
K25670	0.001621	0.001016	0.004012	0.005933	0.00733	0.006376	1.68E-05	0.0001037
K07282	0.0003354	0.0006999	0.0004013	0.0006087	3.68E-05	0.0001038	1.68E-05	0.0001038
K13668	0.0005161	0.0009408	0.001169	0.001335	4.06E-05	7.07E-05	1.69E-05	0.0001043
K00821	0.02559	0.01548	0.01594	0.009549	0.04276	0.01191	1.70E-05	0.000105
K00394	7.00E-06	2.88E-05	0	0	0.0007415	0.001395	1.72E-05	0.0001062
K02025	0.05926	0.01965	0.07692	0.033	0.1042	0.04075	1.73E-05	0.0001063
K13444	0.001011	0.003311	0.002338	0.003511	3.41E-05	6.23E-05	1.73E-05	0.0001068
K13599	0.0002219	0.0008926	0.0001003	0.0001116	0.002105	0.002412	1.75E-05	0.0001077
K14162	0.00262	0.005777	0.006381	0.006329	0.0001828	0.0002906	1.76E-05	0.0001082
K21711	0.0001961	0.00048	3.11E-05	2.87E-05	0.001314	0.00282	1.76E-05	0.0001085
K03758	0.05433	0.02654	0.04565	0.01549	0.02743	0.01233	1.77E-05	0.0001086
K16511	0.01485	0.007566	0.01761	0.01245	0.02609	0.009284	1.77E-05	0.0001086
K00019	0.001014	0.001351	0.001498	0.001609	0.0003323	0.0013	1.77E-05	0.0001089
K05311	0.031	0.02052	0.02713	0.01634	0.01128	0.01034	1.78E-05	0.0001092
K14393	0.005889	0.008693	0.006992	0.007617	0.001783	0.005422	1.78E-05	0.0001092
K02496	0.004942	0.006737	0.003943	0.003595	0.001048	0.001026	1.78E-05	0.0001092
K05970	0.01034	0.01385	0.00121	0.0005828	0.02567	0.01614	1.79E-05	0.0001099
K02507	0.003848	0.006609	0.001346	0.00241	0.0003941	0.0004816	1.80E-05	0.0001101
K23248	0.000509	0.001062	6.75E-05	0.0001051	0.003296	0.003364	1.80E-05	0.0001103
K09818	5.88E-05	0.0001898	4.88E-05	5.82E-05	3.43E-07	1.91E-06	1.82E-05	0.0001112
K03535	0.003056	0.004346	0.001082	0.001351	0.0006237	0.001541	1.82E-05	0.0001113
K02173	0.002463	0.003483	0.0007504	0.001186	0.0004875	0.0007982	1.83E-05	0.0001117
K07128	0.0003491	0.0007431	2.09E-05	3.46E-05	4.14E-05	0.0001185	1.83E-05	0.0001117
K15519	0.002705	0.002748	0.001893	0.001531	0.000576	0.0007527	1.83E-05	0.0001119
K01255	0.0379	0.01954	0.02713	0.0165	0.01691	0.01165	1.86E-05	0.0001134
K17319	0.03506	0.01449	0.0274	0.004282	0.05836	0.02168	1.87E-05	0.0001142
K02004	0.5248	0.1581	0.6908	0.2471	0.7565	0.1765	1.88E-05	0.0001143
K00766	0.00439	0.00496	0.004898	0.005463	0.01064	0.00477	1.89E-05	0.0001149
K20377	0.0001444	0.000275	3.73E-05	2.57E-05	3.56E-06	1.38E-05	1.89E-05	0.000115
K02381	0.00447	0.006988	0.002175	0.003167	0.0005856	0.0007807	1.90E-05	0.0001156
K07753	0	0	1.06E-05	1.64E-05	3.74E-07	2.08E-06	1.94E-05	0.0001179
K16164	0.0005556	0.001511	0.003069	0.0041	2.03E-05	3.05E-05	1.95E-05	0.0001186
K18346	0.002245	0.003276	0.0007749	0.0004525	0.006601	0.003651	1.97E-05	0.0001196
K15773	0.002058	0.002407	0.0005594	0.0004691	0.004287	0.003727	1.98E-05	0.0001205
K13287	0.000303	0.0005566	6.61E-05	0.0001322	2.95E-05	9.97E-05	2.00E-05	0.0001217
K18898	0.005948	0.006835	0.001484	0.002275	0.002059	0.006617	2.01E-05	0.0001219
K01637	0.002666	0.00539	0.003362	0.003743	0.0001937	0.0004307	2.01E-05	0.0001219
K07686	0.002247	0.003744	0.001021	0.001717	0.000286	0.0005091	2.01E-05	0.0001219
K07115	0.001747	0.003387	0.0004696	0.0007673	0.0002564	0.0005545	2.03E-05	0.0001224
K06033	1.08E-06	6.37E-06	4.95E-05	9.52E-05	0	0	2.03E-05	0.0001224
K20801	1.49E-06	8.79E-06	3.35E-05	6.32E-05	0	0	2.03E-05	0.0001224
K08070	1.22E-06	7.21E-06	3.26E-05	4.28E-05	0	0	2.03E-05	0.0001224
K17880	3.88E-07	2.30E-06	1.50E-05	2.49E-05	0	0	2.03E-05	0.0001224
K11203	0.01176	0.01441	0.004415	0.005298	0.002261	0.001709	2.03E-05	0.0001226
K11610	0.0002321	0.00105	0.0004147	0.0003315	5.13E-07	2.05E-06	2.04E-05	0.0001233
K02107	0.008417	0.003663	0.008912	0.002717	0.004594	0.003705	2.04E-05	0.0001234
K25156	0.01602	0.01164	0.0119	0.005529	0.006688	0.007429	2.06E-05	0.0001241
K00274	0.0004981	0.0008369	0.00191	0.00208	4.98E-05	0.0001313	2.06E-05	0.0001245
K21993	0.01359	0.00792	0.0122	0.009095	0.02242	0.008271	2.07E-05	0.0001245
K03308	0.08342	0.0289	0.06977	0.01129	0.118	0.02575	2.08E-05	0.000125
K01134	0.00052	0.0005164	0.0009189	0.001072	0.003224	0.004105	2.08E-05	0.0001251
K02779	0.004079	0.003936	0.002571	0.002212	0.0008838	0.00117	2.09E-05	0.0001258
K23989	0.00996	0.00739	0.01411	0.01541	0.003451	0.003937	2.10E-05	0.0001263
K05351	0.0002144	0.0007371	0.0001027	9.13E-05	5.98E-06	1.86E-05	2.11E-05	0.0001267
K01026	0.02116	0.01405	0.01558	0.009539	0.008913	0.00769	2.11E-05	0.0001267
K16146	0.0004802	0.001179	0.001111	0.001335	2.47E-05	4.24E-05	2.11E-05	0.0001268
K16294	0.0002217	0.0005255	0.0001033	2.47E-05	0.0008486	0.001048	2.11E-05	0.0001268
K00869	0.002962	0.003141	0.002643	0.00245	0.0003653	0.0007635	2.12E-05	0.0001272
K14740	5.07E-06	1.77E-05	0	0	0.0001121	0.0001945	2.12E-05	0.0001272
K05979	0.01649	0.01068	0.008132	0.006766	0.006545	0.005869	2.15E-05	0.0001285
K07696	0.0004465	0.0008567	0.0008671	0.0006045	0.002631	0.002259	2.15E-05	0.0001286
K21395	0.01506	0.01195	0.01031	0.01157	0.03247	0.0166	2.15E-05	0.0001288
K01620	0.04476	0.01577	0.05437	0.01864	0.06253	0.009487	2.16E-05	0.000129
K07458	0.007762	0.004502	0.005028	0.003439	0.01241	0.003586	2.16E-05	0.0001294
K01596	0.002655	0.00421	0.006921	0.007535	0.008361	0.005082	2.18E-05	0.0001301
K07222	0.001679	0.004729	0.004569	0.006112	6.37E-05	8.55E-05	2.18E-05	0.0001301
K18785	0.005386	0.005864	0.001632	0.0007244	0.01249	0.006713	2.19E-05	0.0001305
K11937	0.0005587	0.0008786	0.0003071	0.0003422	7.30E-05	9.71E-05	2.22E-05	0.0001323
K10190	0.003202	0.003069	0.004742	0.002172	0.007513	0.004022	2.22E-05	0.0001324
K22504	0.000344	0.0006929	0.0001036	0.0002034	1.36E-05	3.38E-05	2.23E-05	0.0001326
K18320	0.0357	0.05182	0.01725	0.01453	0.005654	0.005766	2.23E-05	0.0001329
K15578	6.14E-05	0.0001489	7.61E-05	0.0001016	3.70E-07	2.06E-06	2.24E-05	0.0001331
K18904	0.001201	0.002425	1.09E-05	2.18E-05	0.006341	0.005295	2.25E-05	0.0001337
K07233	0.0003995	0.0008539	0.0002303	0.0003231	3.39E-06	1.42E-05	2.26E-05	0.0001341
K15600	0.002601	0.003106	0.00057	0.0003796	0.005079	0.002602	2.26E-05	0.0001343
K22474	0.0002417	0.0007767	5.39E-05	7.20E-05	1.03E-06	5.71E-06	2.27E-05	0.0001347
K16924	0.008928	0.00708	0.004555	0.003645	0.002516	0.003554	2.29E-05	0.0001358
K02825	0.02704	0.01061	0.03474	0.006609	0.01588	0.009167	2.30E-05	0.0001363
K02229	0.0004615	0.00162	0.0005961	0.000578	1.30E-05	2.58E-05	2.30E-05	0.0001363
K05339	0.00103	0.001304	0.0006507	0.0005909	0.0001443	0.0004105	2.31E-05	0.000137
K16885	0	0	0	0	0.0003835	0.0007523	2.31E-05	0.0001371
K07181	0	0	0	0	3.15E-05	5.73E-05	2.31E-05	0.0001371
K07124	0.05168	0.01408	0.06488	0.01067	0.03802	0.01083	2.32E-05	0.0001375
K09764	0.004052	0.003559	0.002248	0.001577	0.0009023	0.001319	2.33E-05	0.0001377
K00806	0.07931	0.01123	0.07508	0.006316	0.06768	0.008166	2.33E-05	0.0001378
K02474	0.002611	0.002913	0.006938	0.009163	0.0105	0.008529	2.33E-05	0.0001378
K12142	0.0007381	0.001454	0.000237	0.0003609	0.0001156	0.0002841	2.33E-05	0.0001378
K15733	0.001346	0.002426	0.004331	0.005979	0.0001928	0.0002346	2.34E-05	0.0001383
K02549	0.005491	0.006209	0.006111	0.005097	0.0008633	0.000904	2.35E-05	0.0001384
K02069	0.01287	0.004851	0.01024	0.008935	0.006532	0.004637	2.35E-05	0.0001386
K08312	0.000967	0.002446	0.000173	0.0002775	8.39E-05	0.000109	2.36E-05	0.000139
K13020	0.004865	0.005244	0.005924	0.00228	0.01	0.004863	2.36E-05	0.0001391
K22516	6.63E-05	0.0002259	0	0	0.0005554	0.0008072	2.37E-05	0.0001398
K01856	0.0003836	0.001199	0.0004137	0.0005566	8.07E-06	2.28E-05	2.38E-05	0.0001399
K24915	0.004357	0.005316	0.001458	0.0009656	0.0006309	0.001362	2.38E-05	0.0001401
K16370	0.002101	0.003149	0.006552	0.01012	0.0003578	0.000327	2.43E-05	0.0001429
K09976	0.0008278	0.0007156	0.0008137	0.000642	0.0002109	0.0002292	2.48E-05	0.0001456
K01271	0.06975	0.02018	0.09152	0.01655	0.04963	0.01545	2.50E-05	0.0001467
K18330	0.001727	0.002469	0.00115	0.001886	0.005483	0.00373	2.52E-05	0.0001479
K18653	0.000131	0.0003723	0	0	1.95E-07	1.09E-06	2.56E-05	0.0001505
K08137	0.00334	0.005061	0.001255	0.002025	0.0004624	0.0006077	2.58E-05	0.000151
K07653	0.000635	0.001347	0.0007295	0.0005822	1.66E-05	3.58E-05	2.58E-05	0.000151
K12522	0.0001489	0.0002969	2.40E-05	4.81E-05	6.49E-06	2.95E-05	2.58E-05	0.0001511
K07165	0.0138	0.02294	0.000176	0.0001572	0.09038	0.0843	2.58E-05	0.0001511
K15894	0.008884	0.00447	0.00485	0.002237	0.01521	0.007424	2.58E-05	0.0001513
K03629	0.107	0.01581	0.1117	0.02463	0.09202	0.01181	2.60E-05	0.0001521
K17317	0.0001228	0.0002443	0.000181	8.12E-05	5.92E-06	1.61E-05	2.62E-05	0.000153
K14083	0.002244	0.002773	0.003588	0.00284	0.007346	0.006366	2.62E-05	0.000153
K10188	0.004424	0.003011	0.005481	0.003047	0.009384	0.0048	2.62E-05	0.000153
K16371	0.01141	0.01017	0.005746	0.004931	0.003834	0.002569	2.65E-05	0.0001547
K19051	0.0008397	0.002025	1.00E-05	1.55E-05	0.004433	0.004852	2.66E-05	0.000155
K03153	0.001167	0.002617	0.002541	0.002336	9.95E-05	0.0002029	2.66E-05	0.0001552
K02029	0.02632	0.007667	0.03547	0.01292	0.03844	0.01213	2.68E-05	0.0001561
K00054	0.003139	0.003021	0.002057	0.001973	0.0004958	0.0007737	2.70E-05	0.0001575
K02040	0.113	0.02129	0.1313	0.02835	0.094	0.01414	2.73E-05	0.0001591
K10252	2.81E-06	1.66E-05	1.95E-05	2.25E-05	0	0	2.79E-05	0.0001624
K23462	1.25E-05	7.39E-05	3.44E-06	4.08E-06	0	0	2.79E-05	0.0001624
K19303	0.002589	0.003994	0.0007192	0.001195	0.0007826	0.001856	2.80E-05	0.0001628
K25109	0.001837	0.001846	0.001083	0.0008497	0.0004149	0.0009207	2.81E-05	0.0001634
K02291	0.00109	0.003072	0.001776	0.001758	3.11E-05	7.87E-05	2.82E-05	0.0001639
K05565	0.003692	0.005743	0.01431	0.01697	0.0003399	0.0004777	2.82E-05	0.0001639
K06313	0.002765	0.005493	0.002057	0.00241	0.007567	0.00452	2.83E-05	0.0001645
K23149	0.0005359	0.001302	0.003476	0.006292	0.001179	0.0009625	2.84E-05	0.0001647
K17950	0.0001429	0.0003311	3.74E-05	6.23E-05	0.001124	0.001458	2.85E-05	0.0001649
K07243	0.002261	0.004336	0.001538	0.001328	0.0002185	0.0002925	2.86E-05	0.0001658
K02846	0.002332	0.003836	0.0006001	0.0009658	0.00111	0.003446	2.86E-05	0.0001659
K17723	0.008928	0.008482	0.009488	0.01435	0.002029	0.001527	2.91E-05	0.0001687
K11144	0.005936	0.004878	0.006763	0.006976	0.00173	0.002143	2.92E-05	0.0001689
K23978	0.0003834	0.001423	1.88E-06	3.76E-06	6.48E-06	3.61E-05	2.93E-05	0.0001695
K00368	0.001682	0.003797	0.004557	0.005026	0.0001221	0.0002065	2.93E-05	0.0001695
K22969	1.93E-05	0.0001126	0.0001537	0.0002159	5.56E-07	2.25E-06	2.94E-05	0.0001695
K21279	0.0005026	0.001071	0	0	0.002118	0.002401	2.94E-05	0.0001698
K12583	0.001232	0.003288	0.001292	0.001741	3.65E-05	7.05E-05	2.94E-05	0.0001698
K23300	1.35E-05	7.97E-05	0	0	0.0001384	0.0004252	2.95E-05	0.00017
K21514	1.22E-05	4.84E-05	3.39E-05	3.82E-05	0.0001899	0.0003327	2.98E-05	0.000172
K10830	0.0002967	0.0003977	0.0001337	9.17E-05	5.97E-05	0.0002487	2.99E-05	0.000172
K11602	0.0004397	0.00156	0.0006942	0.0006324	1.24E-05	1.58E-05	3.01E-05	0.0001733
K14683	0.0002679	0.0004834	0.001506	0.002749	2.50E-05	7.66E-05	3.04E-05	0.0001749
K11051	0.001955	0.001854	0.001513	0.0008128	0.005546	0.004421	3.06E-05	0.0001761
K11603	0.000487	0.001896	0.0006629	0.0007006	1.70E-05	2.92E-05	3.06E-05	0.0001762
[truncated: 9,493 more rows]
