# Supplementary material for: A relationship between body size and the gut microbiome suggests a conservation strategy
Source: Microbiol Spectr. 2025 May 21;13(7):e00294-25. doi: 10.1128/spectrum.00294-25 (PMC12210924; doi:10.1128/spectrum.00294-25)
Supplement: Table S2 — Distribution of significantly changed modules related to KOs across different groups. [file spectrum.00294-25-s0002.xlsx]

## Sheet: Supplementary table S2
Table S2. The distribution of significantly changed modules related to KOs across different groups
Name	Large-Mean(%)	Large-Sd(%)	Middle-Mean(%)	Middle-Sd(%)	Small-Mean(%)	Small-Sd(%)	Pvalue	Corrected pvalue
M00026	0.5463	0.1809	0.391	0.06607	1.029	0.2257	6.37E-10	2.43E-07
M00417	0.03215	0.05132	0.009487	0.01506	0.001099	0.002441	3.93E-09	5.20E-07
M00961	0.009841	0.014	0.004023	0.006	0.0003547	0.0005349	5.64E-09	5.20E-07
M00027	0.1949	0.0973	0.2012	0.1192	0.06507	0.03921	6.89E-09	5.20E-07
M00014	0.3142	0.0909	0.3768	0.09007	0.491	0.09117	6.95E-09	5.20E-07
M00704	0.06376	0.04024	0.09963	0.02586	0.01281	0.01784	9.78E-09	5.20E-07
M00744	0.01459	0.02404	0.004431	0.007157	0.0006178	0.001236	1.10E-08	5.20E-07
M00596	0.002849	0.003554	0.006116	0.004641	0.02458	0.01669	1.12E-08	5.20E-07
M00918	0.02477	0.04441	0.008108	0.01497	0.001328	0.004284	1.23E-08	5.20E-07
M00356	0.02033	0.01656	0.02973	0.02462	0.08459	0.04147	1.83E-08	6.63E-07
M00935	3.75E-06	2.22E-05	0.0006119	0.0005541	0.0008719	0.00144	1.92E-08	6.63E-07
M00533	0.0239	0.04382	0.01671	0.01962	0.001041	0.001674	2.16E-08	6.70E-07
M00563	0.04204	0.0182	0.05903	0.01845	0.1116	0.04507	2.50E-08	6.70E-07
M00746	0.01463	0.02553	0.003043	0.004802	0.0006785	0.001235	2.59E-08	6.70E-07
M00879	0.03546	0.06239	0.01249	0.02112	0.001455	0.002959	2.64E-08	6.70E-07
M00615	0.0659	0.04685	0.04152	0.02869	0.009458	0.01871	4.11E-08	9.78E-07
M00815	0	0	5.53E-05	7.32E-05	0	0	5.37E-08	1.09E-06
M00810	0	0	3.31E-05	5.25E-05	0	0	5.37E-08	1.09E-06
M00903	0.002558	0.004565	0.0005379	0.0002017	0.01943	0.01752	5.65E-08	1.09E-06
M00030	0.04852	0.0312	0.04741	0.03464	0.104	0.02441	5.70E-08	1.09E-06
M00567	0.03206	0.02089	0.04168	0.02758	0.09989	0.0468	6.85E-08	1.17E-06
M00804	0.04712	0.07001	0.05035	0.05546	0.00328	0.004755	7.04E-08	1.17E-06
M00136	0.02412	0.04186	0.01215	0.01711	0.001217	0.002544	7.07E-08	1.17E-06
M00957	0.2541	0.2166	0.261	0.2453	0.08489	0.0375	7.64E-08	1.21E-06
M00150	0.033	0.05516	0.009942	0.01686	0.001992	0.002933	1.17E-07	1.79E-06
M00118	0.1132	0.04992	0.09964	0.02803	0.05541	0.02335	1.27E-07	1.87E-06
M00020	0.2181	0.07266	0.2158	0.09903	0.3417	0.05904	2.17E-07	3.07E-06
M00664	5.75E-05	0.0001516	5.58E-05	0.0001117	0.0007444	0.0008036	4.58E-07	6.23E-06
M00095	0.2216	0.1274	0.1595	0.1166	0.08314	0.03689	5.63E-07	7.39E-06
M00531	0.106	0.07579	0.06486	0.03791	0.03004	0.03901	7.98E-07	1.01E-05
M00087	0.1296	0.1693	0.177	0.1722	0.0274	0.01944	8.26E-07	1.02E-05
M00922	0.006448	0.01231	0.007813	0.008681	0.0007211	0.001834	1.02E-06	1.21E-05
M00432	0.2244	0.1093	0.1955	0.09053	0.3908	0.1154	1.08E-06	1.24E-05
M00555	0.02142	0.02805	0.03623	0.04035	0.003306	0.002096	1.11E-06	1.24E-05
M00367	0.03654	0.02716	0.01833	0.01429	0.007448	0.006538	1.30E-06	1.42E-05
M00956	0.09518	0.1244	0.0927	0.1161	0.0162	0.0159	1.54E-06	1.62E-05
M00849	0.2238	0.1238	0.1514	0.1101	0.09257	0.04337	1.57E-06	1.62E-05
M00633	0.06631	0.05593	0.03323	0.03068	0.01377	0.02244	1.69E-06	1.69E-05
M00088	0.1626	0.09456	0.122	0.08464	0.0756	0.03247	2.28E-06	2.23E-05
M00024	0.2586	0.06068	0.2376	0.02663	0.3287	0.04799	2.53E-06	2.41E-05
M00154	0.03053	0.07281	0.03164	0.04124	0.002108	0.002894	2.65E-06	2.46E-05
M00040	0.1265	0.05751	0.1565	0.02803	0.2017	0.0414	3.32E-06	3.01E-05
M00631	0.3988	0.07743	0.2988	0.09593	0.5013	0.09602	4.10E-06	3.56E-05
M00847	0.02066	0.02292	0.005765	0.003001	0.05162	0.02967	4.11E-06	3.56E-05
M00053	0.6709	0.09168	0.796	0.2594	0.5221	0.125	4.81E-06	4.07E-05
M00568	0.007697	0.01731	0.01878	0.02834	0.0004213	0.0005969	5.41E-06	4.48E-05
M00850	0.003012	0.004141	0.0009096	0.0009673	0.0003036	0.0005294	5.70E-06	4.62E-05
M00023	0.1765	0.1206	0.1373	0.1017	0.3352	0.1169	6.22E-06	4.94E-05
M00814	4.31E-05	0.0001348	9.30E-05	8.38E-05	0.0001857	0.0002999	7.32E-06	5.62E-05
M00761	0.03053	0.0465	0.009252	0.01491	0.003542	0.004259	7.37E-06	5.62E-05
M00616	0.0226	0.03582	0.008258	0.01198	0.002354	0.003287	1.06E-05	7.91E-05
M00526	1.05	0.09501	1.105	0.1647	1.181	0.09125	1.52E-05	0.0001112
M00375	0.1787	0.0934	0.1159	0.07633	0.09552	0.03794	1.91E-05	0.0001369
M00527	1.258	0.1183	1.293	0.1826	1.414	0.114	1.94E-05	0.0001369
M00877	0.001658	0.003638	6.75E-05	0.0001062	0.0001008	0.0002319	2.22E-05	0.0001516
M00535	0.1805	0.09774	0.1432	0.06607	0.2862	0.09071	2.23E-05	0.0001516
M00028	0.2934	0.1546	0.2092	0.1021	0.4713	0.1188	2.28E-05	0.0001521
M00307	0.6486	0.08626	0.6356	0.04441	0.5588	0.05023	2.43E-05	0.0001595
M00702	0.005824	0.004403	0.005163	0.006148	0.001797	0.002463	2.56E-05	0.0001639
M00627	0.194	0.08717	0.1352	0.03328	0.2987	0.08394	2.58E-05	0.0001639
M00548	0.0009855	0.001641	0.001072	0.002041	0.0001402	0.0004609	2.74E-05	0.0001709
M00099	0.003682	0.01276	0.002389	0.001996	0.0001033	0.0002728	3.68E-05	0.0002236
M00066	0.0007093	0.002797	5.02E-05	7.28E-05	1.41E-05	7.88E-05	3.70E-05	0.0002236
M00714	0.006684	0.01396	0.02008	0.01961	0.0008016	0.001068	3.76E-05	0.0002236
M00857	0.000335	0.0007542	3.88E-06	7.75E-06	0	0	4.33E-05	0.0002537
M00017	1.351	0.3068	1.745	0.2239	1.644	0.2301	4.42E-05	0.0002551
M00013	0.1657	0.1081	0.1025	0.06234	0.06764	0.0463	4.70E-05	0.000267
M00047	0.005989	0.006804	0.002896	0.001773	0.00139	0.001284	6.78E-05	0.0003801
M00550	0.3449	0.1629	0.2303	0.08711	0.1974	0.139	7.37E-05	0.000407
M00801	0.0001971	0.0006475	0	0	0.00096	0.002783	8.34E-05	0.0004539
M00018	0.8556	0.1823	1.117	0.08257	1.025	0.1691	8.49E-05	0.0004554
M00025	0.333	0.09348	0.3898	0.04944	0.4337	0.06634	8.86E-05	0.0004689
M00155	0.01849	0.0329	0.05596	0.05795	0.001542	0.002385	0.0001277	0.0006665
M00845	0.448	0.1255	0.4797	0.1048	0.5749	0.08557	0.0001315	0.0006772
M00802	0.0002326	0.0006979	0	0	0.00096	0.002783	0.0001334	0.0006775
M00010	0.4519	0.1717	0.7492	0.1602	0.5969	0.1262	0.0001442	0.0007227
M00740	0.4754	0.1512	0.6619	0.1474	0.61	0.08801	0.0001509	0.0007467
M00846	0.7215	0.1589	0.5967	0.05191	0.5709	0.1034	0.0001874	0.0009152
M00793	0.4478	0.1105	0.3798	0.08914	0.5507	0.09993	0.000195	0.0009405
M00852	0.0002315	0.0006749	0	0	2.52E-06	1.40E-05	0.0002094	0.0009972
M00059	0.003062	0.003647	0.0004231	0.0006214	0.001984	0.004684	0.0002425	0.001141
M00371	0	0	1.10E-05	2.21E-05	0	0	0.0002613	0.001199
M00933	0	0	5.51E-06	1.10E-05	0	0	0.0002613	0.001199
M00019	0.5537	0.1443	0.5108	0.0637	0.6927	0.1109	0.0002732	0.001239
M00799	0.0001007	0.0003288	0	0	0.0004707	0.001508	0.00029	0.001285
M00798	0.0001007	0.0003288	0	0	0.0004707	0.001508	0.00029	0.001285
M00166	0.4535	0.05534	0.4499	0.04867	0.3991	0.05342	0.0003015	0.00132
M00552	0.4744	0.06842	0.4641	0.0365	0.4159	0.05267	0.0003616	0.001553
M00958	0.908	0.1304	0.8434	0.05975	0.779	0.08982	0.0003628	0.001553
M00726	0.1043	0.08468	0.05429	0.04479	0.03577	0.03868	0.0004166	0.001764
M00851	0.0002078	0.0005937	0	0	0	0	0.0004267	0.001786
M00673	0.0001658	0.0004414	0.0001524	0.0002609	9.59E-07	5.34E-06	0.0004376	0.001812
M00643	0.03951	0.0453	0.002173	0.001959	0.1043	0.07958	0.0005431	0.002225
M00595	0.0008518	0.001584	0.004678	0.0054	0.0001519	0.0005613	0.0005516	0.002236
M00959	0.864	0.109	0.7961	0.08026	0.7656	0.07265	0.0007162	0.002872
M00081	0.01567	0.01933	0.0025	0.00382	0.03917	0.03266	0.000768	0.003048
M00100	0.001211	0.005507	0.002066	0.002312	2.77E-05	7.87E-05	0.0008295	0.003258
M00416	0.0003939	0.0008269	0.00253	0.004122	4.62E-05	0.000126	0.0009702	0.003772
M00102	0.004577	0.02264	0.00139	0.00101	7.63E-05	0.0003299	0.0009905	0.003812
M00570	0.6884	0.1303	0.6168	0.06467	0.8039	0.118	0.001074	0.00409
M00374	0.6777	0.128	0.6005	0.1758	0.5655	0.09287	0.001132	0.004269
M00549	0.7278	0.09252	0.8232	0.09234	0.6631	0.0904	0.001165	0.004353
M00032	0.1299	0.06023	0.1204	0.08587	0.0818	0.02892	0.001225	0.004532
M00529	0.08434	0.1189	0.08872	0.09527	0.02189	0.01143	0.001267	0.004642
M00917	0.003285	0.01566	0.00139	0.00101	5.54E-05	0.0002057	0.001355	0.004919
M00803	0.0001046	0.000328	0	0	0.0004707	0.001508	0.001399	0.005004
M00082	0.8027	0.1522	0.6586	0.07602	0.6803	0.1441	0.001405	0.005004
M00876	0.007024	0.01264	0.005696	0.004122	0.01254	0.009564	0.001523	0.005373
M00309	0.04062	0.03881	0.08882	0.0261	0.0817	0.0685	0.001647	0.005755
M00800	0.0001064	0.0003279	0	0	0.0004707	0.001508	0.001669	0.005782
M00652	0.2016	0.1275	0.3479	0.03999	0.2931	0.1169	0.001859	0.00638
M00545	0.08407	0.1343	0.05247	0.07677	0.02155	0.01387	0.001917	0.006521
M00830	2.27E-05	7.38E-05	7.60E-05	7.95E-05	2.45E-06	7.82E-06	0.001959	0.006607
M00575	0.1042	0.1138	0.01068	0.0111	0.1953	0.1429	0.002269	0.007585
M00308	0.7819	0.1263	0.699	0.08644	0.6844	0.06456	0.002442	0.00809
M00642	0.0686	0.06737	0.01094	0.003886	0.1548	0.114	0.002463	0.00809
M00016	1.551	0.1235	1.657	0.1788	1.647	0.1097	0.002528	0.008231
M00861	0.006916	0.02402	0.01371	0.01648	0.0003225	0.000507	0.002608	0.00835
M00113	0.006594	0.02252	0.01372	0.01648	0.0003225	0.000507	0.002608	0.00835
M00620	0.4846	0.1545	0.3773	0.1164	0.6027	0.1591	0.002826	0.008974
M00551	0.004708	0.01215	0.01067	0.01826	0.0004217	0.0008249	0.003298	0.01039
M00372	0.0001189	0.0005743	0.0001532	0.0001318	5.30E-06	2.14E-05	0.003325	0.01039
M00718	0.1735	0.1645	0.01695	0.01626	0.3598	0.2721	0.003385	0.0104
M00930	0.01002	0.01839	0.00231	0.002273	0.03126	0.04192	0.003386	0.0104
M00052	0.337	0.06265	0.3046	0.06245	0.2833	0.05122	0.003432	0.01046
M00086	0.1532	0.1353	0.08484	0.07043	0.2729	0.164	0.003472	0.0105
M00948	0.002486	0.005804	0.00245	0.002951	0.0003575	0.001162	0.003537	0.01054
M00078	0.09954	0.06605	0.03344	0.005447	0.1182	0.05538	0.003541	0.01054
M00365	0.09165	0.0528	0.1599	0.04	0.06978	0.05849	0.003625	0.01071
M00378	0.001375	0.004405	0.003886	0.004026	9.31E-05	0.0001601	0.003957	0.01155
M00137	0.0009514	0.004091	3.55E-05	2.77E-05	1.40E-05	4.48E-05	0.003971	0.01155
M00134	0.04258	0.0338	0.02298	0.0107	0.02282	0.01134	0.004045	0.01161
M00114	0.1741	0.03393	0.2555	0.09503	0.1544	0.04817	0.004053	0.01161
M00931	0.009593	0.01806	0.001831	0.002208	0.02703	0.03857	0.005085	0.01446
M00101	0.004298	0.02189	0.000901	0.000616	5.18E-05	0.000195	0.005299	0.01496
M00787	1.87E-05	5.40E-05	0.0003611	0.0002977	0.002636	0.01288	0.005367	0.01504
M00072	0.00213	0.0111	0	0	0.001403	0.002361	0.005456	0.01512
M00541	4.78E-06	2.50E-05	0	0	3.34E-05	7.32E-05	0.005475	0.01512
M00364	0.2521	0.03836	0.2837	0.01988	0.231	0.0253	0.005538	0.01514
M00855	1.176	0.2035	1.179	0.1949	1.028	0.142	0.00557	0.01514
M00538	0.002125	0.004242	0.009164	0.01343	0.0008264	0.001518	0.005643	0.01514
M00537	0.002099	0.004102	0.009164	0.01343	0.0008264	0.001518	0.005643	0.01514
M00637	0.000151	0.0006862	0.002272	0.004161	1.22E-05	3.48E-05	0.005771	0.01538
M00938	1.231	0.158	1.389	0.293	1.156	0.3036	0.006669	0.01764
M00077	0.3376	0.1399	0.6221	0.2063	0.2898	0.1392	0.006818	0.01786
M00625	0.0001896	0.0003141	0.001551	0.002055	5.62E-05	0.0001287	0.006843	0.01786
M00055	0.004387	0.02122	0.0001059	9.76E-05	0.003803	0.004481	0.007002	0.01815
M00358	0.07158	0.0347	0.07155	0.02458	0.04766	0.02514	0.007784	0.02004
M00525	1.165	0.1389	1.23	0.2007	1.275	0.1121	0.00813	0.02079
M00913	0.3284	0.07029	0.3012	0.02322	0.271	0.06181	0.008443	0.02131
M00899	0.3979	0.05876	0.4382	0.1046	0.4477	0.05878	0.008447	0.02131
M00076	0.3426	0.138	0.6221	0.2063	0.2968	0.1356	0.008749	0.02193
M00338	0.003405	0.01216	0.003487	0.006124	0.000182	0.0005644	0.00904	0.02251
M00033	0.4578	0.06963	0.5522	0.053	0.501	0.06879	0.009409	0.02328
M00923	0.08465	0.03811	0.0521	0.02601	0.1073	0.04868	0.01025	0.0252
M00145	0.01755	0.01985	0.03085	0.01864	0.03284	0.02766	0.01076	0.02613
M00039	0.01476	0.01909	0.0004566	0.0004286	0.01957	0.01595	0.01077	0.02613
M00037	0.01001	0.01451	0.0004976	0.0007271	0.00151	0.003021	0.01086	0.02619
M00120	0.7963	0.119	0.9849	0.08996	0.7832	0.08711	0.01165	0.02787
M00376	0.643	0.1395	0.445	0.06088	0.5501	0.1589	0.01172	0.02787
M00008	0.2499	0.05788	0.1961	0.06313	0.2064	0.05012	0.01178	0.02787
M00660	0.008157	0.01237	0.001482	0.002346	0.005023	0.01091	0.01253	0.02933
M00063	0.1146	0.1117	0.01667	0.01303	0.1641	0.1119	0.01267	0.02933
M00700	0.01078	0.01027	0.008035	0.006166	0.007062	0.01193	0.01267	0.02933
M00042	0.01293	0.02117	0.0005423	0.0008129	0.001514	0.00302	0.0127	0.02933
M00168	0.1836	0.06589	0.2202	0.08721	0.1442	0.07094	0.01301	0.02987
M00124	0.1367	0.0909	0.1017	0.07266	0.1839	0.06307	0.01336	0.03032
M00736	0.0001106	0.0004944	7.86E-05	0.0001281	5.17E-06	2.88E-05	0.01339	0.03032
M00696	0.118	0.1162	0.01491	0.01889	0.1912	0.1452	0.01345	0.03032
M00144	0.4162	0.1814	0.2486	0.09229	0.4936	0.1986	0.01395	0.03126
M00725	0.2562	0.1404	0.4872	0.04581	0.2446	0.1617	0.01533	0.03416
M00005	0.3102	0.0564	0.3113	0.0496	0.2689	0.05289	0.0158	0.03501
M00779	3.60E-05	8.32E-05	0.0008216	0.001582	1.46E-05	8.11E-05	0.01609	0.03532
M00651	0.2843	0.08613	0.2707	0.05538	0.3376	0.0788	0.01613	0.03532
M00061	0.5396	0.1323	0.3946	0.1166	0.5901	0.1101	0.01738	0.03783
M00048	2.139	0.3353	2.531	0.146	2.283	0.2997	0.0177	0.03832
M00373	0.2405	0.1126	0.1401	0.09343	0.1711	0.09446	0.01873	0.0401
M00542	0.008924	0.01408	0.001523	0.002383	0.00551	0.01175	0.01873	0.0401
M00914	0.3228	0.03698	0.3539	0.007769	0.3087	0.02988	0.01902	0.04048
M00854	1.148	0.2134	1.253	0.1532	1.035	0.1683	0.01931	0.04088
M00878	0.1877	0.1222	0.1651	0.1395	0.1196	0.04158	0.01947	0.04098
M00344	0.3518	0.07077	0.3861	0.04271	0.3183	0.07685	0.02013	0.04213
M00021	0.3509	0.04949	0.4481	0.04521	0.3505	0.07044	0.02046	0.04259
M00573	0.3671	0.1314	0.1744	0.02486	0.3237	0.1334	0.02175	0.04479
M00950	0.3671	0.1314	0.1744	0.02486	0.3237	0.1334	0.02175	0.04479
M00905	3.00E-06	1.77E-05	2.23E-05	4.47E-05	0	0	0.02193	0.04492
M00157	1.414	0.2239	1.734	0.08715	1.376	0.2623	0.02263	0.04611
M00115	0.9848	0.2397	1.359	0.1019	1.033	0.2134	0.02314	0.04689
M00577	0.4399	0.1669	0.188	0.01978	0.3935	0.1768	0.02411	0.04861
M00926	0.6831	0.1452	0.6162	0.068	0.5857	0.1136	0.0252	0.05054
M00151	0.02009	0.03446	0.0372	0.03572	0.01008	0.01819	0.02539	0.05065
M00866	0.3183	0.3209	0.0433	0.04583	0.4173	0.2988	0.02715	0.05387
M00162	0.0004604	0.00153	0.001104	0.001973	0.000198	0.001012	0.02827	0.05582
M00036	0.319	0.1552	0.33	0.1811	0.25	0.03624	0.0286	0.05616
M00569	0.0467	0.05292	0.04178	0.04584	0.02306	0.01378	0.02982	0.05827
M00123	0.4286	0.1612	0.1871	0.02067	0.391	0.1759	0.03001	0.05833
M00912	0.6444	0.1436	0.8588	0.06344	0.6621	0.1317	0.03178	0.06116
M00075	0.001578	0.004424	3.71E-05	3.15E-05	0.0009091	0.001031	0.03178	0.06116
M00576	2.81E-05	5.82E-05	0	0	7.55E-06	4.20E-05	0.03209	0.06144
M00932	0.1713	0.1205	0.1147	0.102	0.1012	0.06806	0.03265	0.06208
M00060	0.3089	0.3075	0.04345	0.04598	0.3941	0.2823	0.03275	0.06208
M00947	0.0003871	0.0007094	0.006308	0.009711	9.99E-05	0.0002492	0.03336	0.06291
M00936	0.01001	0.01451	0.0004976	0.0007271	0.001743	0.003066	0.03468	0.06508
M00079	0.6052	0.3129	0.9322	0.247	0.7067	0.1587	0.03513	0.06531
M00697	0.142	0.1313	0.02191	0.02962	0.1952	0.1509	0.03514	0.06531
M00135	0.1758	0.05754	0.1662	0.01514	0.1426	0.02931	0.03632	0.06717
M00546	0.1168	0.1034	0.1031	0.05546	0.07022	0.02765	0.03891	0.07162
M00909	1.168	0.1723	1.249	0.1239	1.084	0.1609	0.03952	0.07239
M00093	0.3559	0.05483	0.271	0.02149	0.3425	0.07596	0.04001	0.07294
M00012	0.4052	0.1501	0.5829	0.148	0.4702	0.08369	0.04229	0.07672
M00921	0.05579	0.05652	0.1415	0.02736	0.06233	0.06131	0.0432	0.078
M00091	0.0009909	0.004845	9.10E-05	7.82E-05	0.0004569	0.001093	0.0441	0.07926
M00098	0.01199	0.01951	0.01465	0.01101	0.01311	0.008431	0.04437	0.07936
M00174	5.07E-05	0.0001526	0.0002461	0.0002987	3.43E-06	9.28E-06	0.04507	0.08006
M00641	0.0005422	0.002487	5.51E-06	1.10E-05	0	0	0.04529	0.08006
M00171	0.3707	0.08529	0.4491	0.06968	0.3343	0.08264	0.04539	0.08006
M00170	0.2516	0.09928	0.3719	0.08873	0.2438	0.1308	0.04721	0.0829
M00366	0.1867	0.04804	0.1395	0.01848	0.1641	0.04068	0.04828	0.08437
M00143	0.001416	0.006631	4.44E-05	5.13E-05	9.88E-05	0.0003893	0.05807	0.101
M00022	1.264	0.1797	1.507	0.2006	1.253	0.1688	0.06131	0.1062
M00422	0.04922	0.02657	0.05319	0.02218	0.0665	0.03056	0.06376	0.1095
M00119	0.3482	0.05475	0.2806	0.06671	0.3236	0.05995	0.06383	0.1095
M00002	1.528	0.2172	1.467	0.1826	1.421	0.1366	0.06756	0.1154
M00539	1.32E-05	4.82E-05	0.0001451	0.0002903	0	0	0.06864	0.1167
M00897	0.3041	0.0681	0.3884	0.06637	0.3318	0.07936	0.06931	0.1174
M00579	0.507	0.08884	0.5099	0.04611	0.4701	0.05667	0.0707	0.1192
M00049	0.6769	0.1046	0.6447	0.04844	0.6165	0.09763	0.07361	0.1236
M00044	0.03542	0.03706	0.01844	0.02339	0.039	0.02009	0.07455	0.1246
M00127	1.019	0.1237	1.012	0.1458	0.9705	0.1013	0.07506	0.1247
M00745	0.02963	0.02788	0.02103	0.02303	0.01526	0.007915	0.0753	0.1247
M00050	0.8083	0.1361	0.9285	0.03862	0.8263	0.09076	0.07612	0.1256
M00874	0.6371	0.1097	0.5525	0.1036	0.591	0.1363	0.07763	0.1275
M00006	0.1754	0.06259	0.1511	0.1042	0.1348	0.05894	0.07903	0.1292
M00125	0.5323	0.1144	0.407	0.09009	0.5415	0.1118	0.07962	0.1292
M00172	0.4021	0.06592	0.4549	0.06321	0.3751	0.05963	0.07967	0.1292
M00824	0.0004331	0.001785	3.70E-05	6.40E-05	4.64E-06	1.51E-05	0.08483	0.137
M00572	0.6457	0.1092	0.5039	0.08257	0.6248	0.161	0.08648	0.139
M00165	1.489	0.1628	1.531	0.1787	1.433	0.1638	0.08817	0.1411
M00122	0.7927	0.1709	0.7039	0.2276	0.8651	0.1479	0.08973	0.1426
M00844	0.4411	0.05934	0.5441	0.0983	0.4378	0.06314	0.0898	0.1426
M00116	0.3056	0.1469	0.2572	0.08778	0.2304	0.09734	0.0914	0.1445
M00083	0.7505	0.125	0.623	0.1146	0.7098	0.1638	0.09294	0.1463
M00121	0.9129	0.1593	0.8062	0.07835	0.8427	0.1527	0.0945	0.1482
M00029	0.4592	0.06519	0.5609	0.09693	0.4518	0.06386	0.09498	0.1483
M00540	0.001397	0.004102	0.004302	0.007577	0.0004006	0.0008021	0.09545	0.1484
M00911	0.1119	0.04753	0.0585	0.03852	0.1084	0.04124	0.09628	0.1489
M00530	0.1607	0.1558	0.1445	0.06703	0.08894	0.03588	0.09681	0.1489
M00131	0.04824	0.02897	0.04205	0.02796	0.0579	0.02132	0.09691	0.1489
M00141	0.1267	0.04483	0.12	0.01996	0.1483	0.04151	0.09732	0.1489
M00868	0.347	0.09454	0.3225	0.05862	0.3016	0.07008	0.09882	0.1506
M00825	0.00032	0.001545	3.70E-05	6.40E-05	4.64E-06	1.51E-05	0.1028	0.156
M00949	0.02448	0.01694	0.01587	0.002799	0.01518	0.009461	0.1039	0.1572
M00345	0.4688	0.06566	0.4875	0.066	0.4377	0.07518	0.1091	0.1643
M00085	0.008726	0.01045	0.01701	0.02572	0.003532	0.003039	0.1175	0.1763
M00001	2.791	0.3167	2.791	0.2315	2.674	0.2248	0.1181	0.1764
M00873	0.3517	0.0604	0.2822	0.07264	0.3393	0.08418	0.1226	0.1825
M00862	0.0005222	0.002691	0	0	0	0	0.1239	0.1836
M00051	1.637	0.1784	1.814	0.287	1.643	0.0954	0.1254	0.1852
M00698	0.001755	0.005994	0	0	0.0001438	0.0004091	0.1263	0.1857
M00035	0.7585	0.1655	0.8522	0.147	0.8332	0.1486	0.1287	0.1885
M00112	0.003118	0.004832	0.001884	0.001526	0.001844	0.004451	0.131	0.1912
M00159	1.172	0.3952	1.011	0.3781	0.9766	0.2871	0.1437	0.2089
M00094	0.001736	0.008695	0	0	4.53E-05	0.000252	0.1458	0.2105
M00843	0.1357	0.02635	0.1199	0.03315	0.1505	0.04306	0.1464	0.2105
M00842	0.1357	0.02635	0.1199	0.03315	0.1505	0.04306	0.1464	0.2105
M00173	1.837	0.1297	1.947	0.1522	1.884	0.1318	0.1522	0.218
M00867	0.01725	0.02233	0.004558	0.006611	0.01195	0.01576	0.1595	0.2277
M00045	0.2324	0.1225	0.1363	0.04328	0.2463	0.0999	0.1668	0.2371
M00064	0.08417	0.07822	0.02783	0.0215	0.09382	0.07007	0.1792	0.2537
M00883	0.03963	0.02271	0.02552	0.02514	0.03123	0.02252	0.1862	0.2627
M00090	0.01117	0.01025	0.003095	0.003782	0.009911	0.009195	0.1901	0.2672
M00639	4.82E-05	0.0002524	0.0001786	0.0003573	7.78E-06	4.33E-05	0.2035	0.285
M00565	1.08	0.2202	1.189	0.153	1.023	0.1739	0.2101	0.2916
M00096	1.436	0.1889	1.572	0.1854	1.425	0.1038	0.2104	0.2916
M00630	0.001122	0.005991	0	0	0	0	0.2135	0.2916
M00910	0.0002517	0.001269	0	0	0	0	0.2135	0.2916
M00638	8.20E-05	0.0003002	0	0	0	0	0.2135	0.2916
M00790	3.92E-05	0.0001591	0	0	0	0	0.2135	0.2916
M00826	3.94E-06	1.61E-05	0	0	0	0	0.2135	0.2916
M00580	0.02557	0.02019	0.01456	0.01035	0.02947	0.02088	0.2197	0.299
M00835	0.001323	0.005775	0.0007575	0.0005415	0.0005164	0.001893	0.2239	0.3035
M00176	0.1311	0.0974	0.0643	0.04975	0.1297	0.07395	0.2261	0.3054
M00073	0.003586	0.01821	0	0	5.94E-05	0.0003307	0.2284	0.3075
M00896	0.4358	0.08325	0.4233	0.08501	0.4593	0.06853	0.2303	0.309
M00919	0.0004972	0.001018	0.003395	0.003804	0.0003928	0.0007349	0.2545	0.3402
M00881	0.04508	0.0363	0.01971	0.02139	0.0511	0.03911	0.2628	0.3502
M00848	0.05787	0.008329	0.06247	0.008186	0.06116	0.008273	0.2671	0.3546
M00169	0.2559	0.05864	0.25	0.1129	0.2736	0.05426	0.2687	0.3554
M00705	0.005323	0.004618	0.002729	0.003427	0.007515	0.01455	0.2707	0.3569
M00004	1.414	0.1512	1.432	0.2708	1.387	0.07331	0.2727	0.3582
M00939	0.04902	0.0634	0.01996	0.0282	0.02884	0.0223	0.2742	0.359
M00146	0.001018	0.005416	1.10E-05	2.21E-05	1.51E-05	8.40E-05	0.2768	0.3612
M00130	0.004656	0.02392	0	0	6.33E-05	0.0003464	0.2808	0.3652
M00128	0.001713	0.008631	0	0	2.09E-05	8.00E-05	0.288	0.3732
M00884	0.02688	0.02247	0.01171	0.01329	0.0297	0.02331	0.2915	0.3764
M00882	0.02714	0.02283	0.01171	0.01329	0.0297	0.02331	0.2943	0.3789
M00133	0.4576	0.09894	0.3906	0.1001	0.4471	0.1051	0.3005	0.3855
M00147	0.0001281	0.0007077	2.76E-05	5.51E-05	6.60E-06	3.68E-05	0.3023	0.3865
M00872	0.008971	0.01776	0.02287	0.01734	0.006012	0.006441	0.3118	0.3973
M00960	0.02221	0.03633	0.008273	0.0126	0.009304	0.006107	0.3151	0.4002
M00856	0.001846	0.004981	0.0002869	0.0002952	0.00211	0.003683	0.3215	0.4063
M00840	0.2171	0.04619	0.1878	0.02713	0.2224	0.05076	0.3221	0.4063
M00895	0.7504	0.08425	0.772	0.1112	0.7281	0.07116	0.3266	0.4107
M00009	1.217	0.3319	1.35	0.2905	1.301	0.1537	0.3463	0.4341
M00163	0.0001926	0.0006823	0.001615	0.003157	0.0002333	0.001231	0.3554	0.4439
M00092	0.001905	0.009915	0	0	9.43E-06	5.25E-05	0.362	0.4442
M00661	0.0003894	0.00228	0	0	0	0	0.3626	0.4442
M00789	3.75E-05	0.0001592	0	0	0	0	0.3626	0.4442
M00534	1.50E-05	6.58E-05	0	0	0	0	0.3626	0.4442
M00574	8.49E-06	3.52E-05	0	0	0	0	0.3626	0.4442
M00797	5.68E-06	2.40E-05	0	0	0	0	0.3626	0.4442
M00089	0.2643	0.04431	0.2686	0.0572	0.2502	0.03399	0.3735	0.4561
M00415	0.001209	0.006816	0	0	3.68E-05	0.0002047	0.3749	0.4564
M00649	0.0008296	0.003244	0	0	2.53E-05	5.30E-05	0.3931	0.4741
M00953	0.2856	0.06975	0.2467	0.04025	0.2942	0.07014	0.3932	0.4741
M00368	0.2856	0.06976	0.2467	0.04025	0.2942	0.07014	0.3932	0.4741
M00003	1.788	0.1672	1.867	0.1212	1.852	0.2178	0.3974	0.4768
M00015	0.5715	0.1309	0.6251	0.1123	0.5489	0.09852	0.398	0.4768
M00034	0.8855	0.1217	0.8244	0.1091	0.9146	0.1017	0.404	0.4815
M00357	0.5519	0.07454	0.5716	0.05523	0.5804	0.07377	0.4044	0.4815
M00564	0.005679	0.008612	0.001595	0.00157	0.004429	0.005404	0.4252	0.5046
M00074	0.004349	0.02116	3.31E-05	6.62E-05	0.0001576	0.0008713	0.4293	0.5079
M00730	0.0002868	0.0005008	0.0009366	0.001817	0.0005197	0.0009872	0.4332	0.5091
M00623	8.76E-05	0.0002809	0	0	0.0001139	0.0003705	0.4332	0.5091
M00161	0.0001971	0.0007201	0.001312	0.002594	0.000348	0.001864	0.4343	0.5091
M00117	0.1291	0.1312	0.07702	0.02809	0.08624	0.04714	0.4378	0.5116
M00046	0.1262	0.07841	0.1542	0.1465	0.09332	0.03318	0.4569	0.5314
M00433	0.001413	0.007593	0	0	4.22E-05	0.0002014	0.4575	0.5314
M00622	0.004253	0.007676	0.01199	0.01315	0.003661	0.004634	0.46	0.5327
M00916	0.03752	0.03225	0.02214	0.01299	0.03773	0.02414	0.4634	0.535
M00104	0.003151	0.01229	0.009027	0.01594	0.000826	0.001283	0.4876	0.5612
M00153	0.1335	0.07687	0.08354	0.0754	0.1204	0.05696	0.4901	0.5624
M00925	0.7398	0.1719	0.7125	0.1926	0.7861	0.1274	0.5005	0.5726
M00129	0.3184	0.05052	0.357	0.07467	0.3209	0.06969	0.5027	0.5735
M00778	0.0003176	0.001593	5.51E-06	1.10E-05	0.0001005	0.0003705	0.5179	0.5891
M00741	0.1041	0.08683	0.05724	0.05095	0.1031	0.07531	0.5212	0.591
M00608	0	0	0	0	6.31E-06	3.52E-05	0.5331	0.6009
M00904	0	0	0	0	3.63E-06	2.02E-05	0.5331	0.6009
M00132	0.0004638	0.002436	0	0	4.72E-06	2.63E-05	0.5495	0.6176
M00142	0.04789	0.2338	0.0006157	0.0006927	0.001413	0.005405	0.5514	0.6179
M00158	0.003201	0.01316	4.41E-05	8.82E-05	0.0003534	0.001196	0.5684	0.6351
M00363	6.16E-05	0.0003644	0	0	0	0	0.6065	0.6603
M00528	4.57E-05	0.0002704	0	0	0	0	0.6065	0.6603
M00827	4.29E-05	0.0002539	0	0	0	0	0.6065	0.6603
M00832	4.29E-05	0.0002539	0	0	0	0	0.6065	0.6603
M00056	2.46E-05	0.0001457	0	0	0	0	0.6065	0.6603
M00419	1.87E-05	0.0001108	0	0	0	0	0.6065	0.6603
M00819	5.09E-06	3.01E-05	0	0	0	0	0.6065	0.6603
M00058	2.88E-06	1.70E-05	0	0	0	0	0.6065	0.6603
M00823	1.70E-06	1.01E-05	0	0	0	0	0.6065	0.6603
M00011	0.7652	0.2917	0.6007	0.1805	0.7045	0.1963	0.6249	0.6779
M00167	1.035	0.12	1.081	0.1518	1.034	0.1212	0.6276	0.6779
M00532	0.3509	0.133	0.2892	0.1332	0.3388	0.1082	0.6281	0.6779
M00148	0.0004425	0.002092	0	0	5.60E-05	0.000218	0.637	0.6856
M00898	0.1382	0.02532	0.1561	0.03951	0.1463	0.01659	0.6468	0.6942
M00892	0.4592	0.08133	0.4252	0.07734	0.4635	0.05574	0.6578	0.7021
M00097	0.006271	0.01226	0.007567	0.006321	0.005294	0.004412	0.6579	0.7021
M00031	0.0005676	0.001281	0.0007464	0.0007827	0.0004912	0.0007958	0.6676	0.71
M00175	0.01103	0.007473	0.008548	0.006314	0.01292	0.01081	0.669	0.71
M00160	0.004557	0.02407	0	0	0.000109	0.0004629	0.6802	0.7199
M00065	0.006794	0.03446	6.70E-05	6.47E-05	0.0002834	0.0006522	0.684	0.7219
M00853	1.00E-06	5.93E-06	0	0	4.60E-05	0.0002519	0.7057	0.7427
M00554	0.3754	0.0835	0.3754	0.08239	0.403	0.1173	0.7183	0.7539
M00149	0.08792	0.07039	0.06626	0.06626	0.09555	0.07124	0.73	0.7641
M00763	0.0004567	0.0009283	0.0006162	0.000699	0.0004897	0.0007966	0.7585	0.7917
M00632	0.8203	0.1452	0.8756	0.2069	0.8453	0.1689	0.7664	0.7978
M00152	0.00815	0.01519	0.001867	0.0003052	0.008931	0.01839	0.7838	0.8137
M00126	0.8842	0.1132	0.8698	0.09609	0.9008	0.1018	0.7995	0.8277
M00841	0.3662	0.04963	0.381	0.02283	0.3725	0.0352	0.8032	0.8293
M00769	0.01311	0.01066	0.01123	0.01015	0.0154	0.01649	0.817	0.8413
M00880	0.3558	0.07134	0.375	0.07263	0.3819	0.09911	0.8357	0.8582
M00038	0.01799	0.02977	0.01148	0.01128	0.01082	0.00529	0.8395	0.8582
M00609	0.5851	0.1101	0.5925	0.07243	0.6102	0.1049	0.8402	0.8582
M00007	0.9716	0.1298	0.9979	0.2241	0.9906	0.09887	0.844	0.8598
M00140	0.6904	0.1375	0.6564	0.1253	0.6785	0.08301	0.9277	0.9426
M00346	0.5321	0.06244	0.5143	0.09796	0.5338	0.05674	0.9453	0.9579
M00156	0.005755	0.01058	0.002047	0.0004285	0.00904	0.02043	0.9522	0.9623
M00875	0.003067	0.006221	0.004928	0.008649	0.007941	0.01819	0.9658	0.973
M00860	0.004427	0.003653	0.004697	0.005234	0.007601	0.009705	0.9678	0.973
M00377	0.9443	0.1701	1.017	0.209	0.9703	0.1352	0.9708	0.9733
M00924	1.209	0.3342	1.153	0.3547	1.218	0.2288	0.9744	0.9744
