# Supplementary material for: A relationship between body size and the gut microbiome suggests a conservation strategy
Source: Microbiol Spectr. 2025 May 21;13(7):e00294-25. doi: 10.1128/spectrum.00294-25 (PMC12210924; doi:10.1128/spectrum.00294-25)
Supplement: Table S3 — Distribution of significantly changed pathways related to KOs across different groups. [file spectrum.00294-25-s0003.xlsx]

## Sheet: Supplementary table S3
Table S3. The distribution of significantly changed pathways related to KOs across different groups
Name	Large-Mean(%)	Large-Sd(%)	Middle-Mean(%)	Middle-Sd(%)	Small-Mean(%)	Small-Sd(%)	Pvalue	Corrected pvalue
Cyanoamino acid metabolism	0.1547	0.02728	0.1721	0.03634	0.2317	0.03384	8.45E-10	2.23E-07
Biosynthesis of various plant secondary metabolites	0.1125	0.03113	0.1231	0.02529	0.1829	0.03523	9.82E-10	2.23E-07
Histidine metabolism	0.2015	0.04546	0.1455	0.01512	0.2964	0.04538	1.75E-09	2.66E-07
Biosynthesis of amino acids	2.919	0.2563	3.069	0.1709	3.386	0.1957	3.99E-09	4.54E-07
Propanoate metabolism	0.5348	0.06675	0.4701	0.04901	0.4221	0.04414	1.33E-08	1.21E-06
Thyroid hormone synthesis	0.01479	0.007975	0.007921	0.004997	0.003754	0.002825	2.13E-08	1.61E-06
Glucagon signaling pathway	0.2467	0.04256	0.222	0.02295	0.1909	0.022	3.42E-08	1.97E-06
Phosphonate and phosphinate metabolism	0.02196	0.01263	0.0195	0.008758	0.04747	0.01332	3.46E-08	1.97E-06
Yersinia infection	0.01067	0.0172	0.00324	0.00479	0.0006283	0.001142	3.91E-08	1.98E-06
Longevity regulating pathway - multiple species	0.1077	0.01652	0.105	0.005588	0.09067	0.01172	4.92E-08	2.17E-06
Toluene degradation	0.004898	0.007945	0.008144	0.01191	0.0003617	0.0004118	5.26E-08	2.17E-06
Biofilm formation - Escherichia coli	0.3419	0.07827	0.296	0.02803	0.2594	0.02729	5.93E-08	2.25E-06
Fatty acid degradation	0.2332	0.06233	0.2164	0.07871	0.1681	0.02681	7.20E-08	2.46E-06
Pentose and glucuronate interconversions	0.3125	0.06451	0.2483	0.04015	0.386	0.03751	7.58E-08	2.46E-06
Fluorobenzoate degradation	0.004556	0.007427	0.005022	0.007964	0.0002084	0.00032	1.32E-07	3.86E-06
Biosynthesis of secondary metabolites	6.898	0.2235	6.854	0.08586	7.206	0.1343	1.36E-07	3.86E-06
Biosynthesis of various antibiotics	0.01289	0.002569	0.01265	0.001613	0.01819	0.00554	1.78E-07	4.77E-06
Geraniol degradation	0.01557	0.02096	0.01677	0.01839	0.002292	0.001252	2.00E-07	4.90E-06
Betalain biosynthesis	0.003928	0.00396	0.0008763	0.001297	0.0003855	0.0006332	2.09E-07	4.90E-06
Longevity regulating pathway	0.02581	0.01504	0.0193	0.01144	0.01187	0.005496	2.16E-07	4.90E-06
Pyruvate metabolism	1.064	0.08242	1.041	0.04041	0.9537	0.04295	2.44E-07	5.28E-06
Huntington disease	0.0529	0.08766	0.02065	0.004609	0.01939	0.009034	2.59E-07	5.36E-06
beta-Alanine metabolism	0.144	0.05272	0.1259	0.05271	0.07974	0.02488	6.18E-07	1.19E-05
Lysine biosynthesis	0.4949	0.0632	0.5181	0.06646	0.5812	0.04147	6.54E-07	1.19E-05
Valine, leucine and isoleucine degradation	0.2032	0.0798	0.1757	0.09199	0.1321	0.0296	6.54E-07	1.19E-05
Fluid shear stress and atherosclerosis	0.09822	0.01129	0.1128	0.005032	0.1146	0.0103	6.82E-07	1.19E-05
Limonene and pinene degradation	0.03874	0.01727	0.04029	0.01117	0.02466	0.005981	7.37E-07	1.23E-05
Bacterial invasion of epithelial cells	0.01937	0.01652	0.01408	0.005238	0.00741	0.003478	7.74E-07	1.23E-05
Chemical carcinogenesis - DNA adducts	0.004593	0.007729	0.001141	0.001713	0.0002973	0.0004651	7.83E-07	1.23E-05
Tryptophan metabolism	0.1205	0.05851	0.106	0.05919	0.06795	0.01889	1.00E-06	1.48E-05
Pathways of neurodegeneration - multiple diseases	0.043	0.09303	0.02237	0.009878	0.01249	0.007797	1.02E-06	1.48E-05
2-Oxocarboxylic acid metabolism	0.4919	0.1069	0.5382	0.07402	0.6347	0.07591	1.04E-06	1.48E-05
Amyotrophic lateral sclerosis	0.04468	0.1015	0.0224	0.009869	0.01261	0.007852	1.14E-06	1.57E-05
Alcoholic liver disease	0.04047	0.02117	0.05008	0.02079	0.02607	0.006202	1.19E-06	1.59E-05
Glycine, serine and threonine metabolism	0.5805	0.06846	0.6024	0.06864	0.677	0.05874	1.56E-06	2.02E-05
Nonribosomal peptide structures	0.005137	0.002566	0.005187	0.003731	0.01067	0.00549	1.72E-06	2.18E-05
Glucosinolate biosynthesis	0.04268	0.009162	0.03337	0.004679	0.0535	0.00799	1.95E-06	2.40E-05
Inositol phosphate metabolism	0.1509	0.03975	0.1393	0.02956	0.108	0.02802	2.04E-06	2.44E-05
Steroid degradation	0.006655	0.02252	0.00821	0.008391	0.0005491	0.0005203	2.29E-06	2.67E-05
Biosynthesis of unsaturated fatty acids	0.0133	0.0141	0.01152	0.008924	0.003487	0.002062	2.85E-06	3.24E-05
Viral life cycle - HIV-1	0.00428	0.007495	0.001817	0.001714	0.0008257	0.0005176	2.97E-06	3.29E-05
Degradation of aromatic compounds	0.1225	0.05826	0.1306	0.0565	0.07727	0.01764	3.21E-06	3.48E-05
Glutathione metabolism	0.2079	0.06487	0.1747	0.02947	0.1426	0.02744	3.47E-06	3.67E-05
Lipoarabinomannan (LAM) biosynthesis	0.005098	0.01042	0.007846	0.007098	0.0003072	0.000252	3.77E-06	3.86E-05
Chloroalkane and chloroalkene degradation	0.1223	0.02804	0.1294	0.01605	0.09018	0.01811	3.82E-06	3.86E-05
Novobiocin biosynthesis	0.09613	0.01265	0.09995	0.02486	0.1173	0.01789	4.30E-06	4.25E-05
Naphthalene degradation	0.08216	0.02004	0.09162	0.01011	0.05506	0.01888	4.45E-06	4.31E-05
Vitamin B6 metabolism	0.1023	0.02445	0.1143	0.01357	0.1307	0.01952	4.76E-06	4.51E-05
MAPK signaling pathway - fly	0.01826	0.00849	0.008591	0.004148	0.009127	0.00426	4.98E-06	4.62E-05
Phenylalanine, tyrosine and tryptophan biosynthesis	0.4278	0.05812	0.4647	0.01168	0.4987	0.04523	5.77E-06	5.25E-05
Chagas disease	0.004404	0.005052	0.005126	0.003901	0.0009789	0.001003	6.43E-06	5.73E-05
Insulin signaling pathway	0.1013	0.01655	0.1013	0.009606	0.08506	0.007266	7.70E-06	6.74E-05
Choline metabolism in cancer	0.01901	0.01053	0.01084	0.004988	0.009312	0.004522	8.02E-06	6.88E-05
Fat digestion and absorption	0.0294	0.01645	0.02031	0.01307	0.01461	0.006383	8.51E-06	7.17E-05
Parathyroid hormone synthesis, secretion and action	0.001068	0.004447	0.0008167	0.001479	3.00E-05	9.53E-05	8.77E-06	7.25E-05
PI3K-Akt signaling pathway	0.04666	0.01257	0.05454	0.005652	0.05651	0.007251	9.52E-06	7.74E-05
Biosynthesis of siderophore group nonribosomal peptides	0.02379	0.0247	0.007884	0.00886	0.006909	0.005234	1.06E-05	8.45E-05
Phospholipase D signaling pathway	0.01753	0.01065	0.01143	0.004907	0.008302	0.004763	1.22E-05	9.53E-05
Bladder cancer	0.002635	0.003884	0.002739	0.003479	0.0003844	0.000398	1.59E-05	0.0001225
Phenazine biosynthesis	0.008036	0.00681	0.004795	0.005597	0.01521	0.005924	1.69E-05	0.0001282
Axon regeneration	0.01817	0.01102	0.01034	0.004598	0.007586	0.004522	1.73E-05	0.0001286
Tuberculosis	0.1732	0.02132	0.1782	0.02148	0.1496	0.01537	1.84E-05	0.0001347
Vibrio cholerae infection	0.001739	0.006053	0.0001653	0.0001747	0.0001013	0.0001606	2.34E-05	0.0001688
Endocytosis	0.005766	0.02625	0.0004713	0.0005349	0.0001595	0.000573	2.72E-05	0.0001933
HIF-1 signaling pathway	0.2036	0.02998	0.1791	0.0326	0.1702	0.01717	2.90E-05	0.0002028
Microbial metabolism in diverse environments	4.157	0.2967	4.097	0.2354	3.901	0.1131	3.09E-05	0.0002113
Tyrosine metabolism	0.1851	0.03723	0.1886	0.05194	0.1505	0.0188	3.11E-05	0.0002113
Type I diabetes mellitus	0.07617	0.01955	0.06745	0.01743	0.05598	0.01101	3.84E-05	0.0002566
Central carbon metabolism in cancer	0.2021	0.0506	0.157	0.02692	0.1512	0.02338	3.98E-05	0.0002623
Two-component system	1.895	0.2233	1.862	0.1243	2.12	0.1812	4.26E-05	0.0002769
Arginine and proline metabolism	0.4296	0.03808	0.4292	0.0452	0.3851	0.03705	4.46E-05	0.0002856
One carbon pool by folate	0.4502	0.05315	0.4733	0.04023	0.5037	0.03357	4.93E-05	0.0003113
Viral carcinogenesis	0.07415	0.02235	0.05868	0.007438	0.05448	0.009016	5.07E-05	0.0003162
Human papillomavirus infection	0.07506	0.02437	0.05896	0.007542	0.05455	0.00902	6.29E-05	0.0003865
MAPK signaling pathway - yeast	0.01255	0.03602	0.009533	0.009188	0.00205	0.002325	6.81E-05	0.0004128
Sphingolipid signaling pathway	0.002309	0.01016	0.0008815	0.000823	5.85E-05	0.0002416	7.06E-05	0.0004226
Cysteine and methionine metabolism	0.9801	0.08903	1.067	0.02444	1.066	0.05219	7.15E-05	0.0004226
Prostate cancer	0.04361	0.008522	0.05051	0.007513	0.05174	0.005806	8.36E-05	0.000484
Type II diabetes mellitus	0.07334	0.01887	0.05988	0.007974	0.05622	0.008946	8.40E-05	0.000484
Drug metabolism - cytochrome P450	0.02551	0.01276	0.02881	0.01677	0.01499	0.005325	8.62E-05	0.0004904
Protein export	0.4942	0.04222	0.478	0.02495	0.4736	0.02423	9.32E-05	0.0005237
Polyketide sugar unit biosynthesis	0.09574	0.02507	0.08086	0.01702	0.1203	0.02183	0.0001183	0.0006505
Th17 cell differentiation	0.04273	0.008222	0.04933	0.007416	0.05072	0.006353	0.0001201	0.0006505
IL-17 signaling pathway	0.04249	0.008394	0.04933	0.007426	0.05071	0.006362	0.0001201	0.0006505
Thyroid hormone signaling pathway	0.04025	0.0142	0.02629	0.006535	0.02818	0.008574	0.0001245	0.0006663
Styrene degradation	0.03169	0.0169	0.02514	0.01803	0.01551	0.007979	0.0001462	0.0007734
Metabolism of xenobiotics by cytochrome P450	0.02537	0.01288	0.02778	0.0165	0.01498	0.005328	0.0001729	0.000904
Butanoate metabolism	0.6163	0.1022	0.5561	0.0306	0.517	0.05753	0.0001832	0.0009471
Tetracycline biosynthesis	3.19E-05	5.43E-05	1.33E-05	1.83E-05	0.0002955	0.0003849	0.0001853	0.0009471
RIG-I-like receptor signaling pathway	0.01266	0.0104	0.009701	0.01001	0.004188	0.004858	0.0001906	0.0009634
Estrogen signaling pathway	0.04317	0.00816	0.04952	0.007388	0.05077	0.006359	0.0002272	0.001136
Ethylbenzene degradation	0.003903	0.00584	0.002373	0.003274	0.0006283	0.0004278	0.0002323	0.001149
Progesterone-mediated oocyte maturation	0.04461	0.0104	0.05051	0.007513	0.05174	0.005808	0.0002387	0.001168
Antigen processing and presentation	0.04342	0.008037	0.04979	0.007722	0.05078	0.00638	0.0002426	0.001173
Valine, leucine and isoleucine biosynthesis	0.2125	0.05938	0.1932	0.03618	0.2682	0.04612	0.0002449	0.001173
Glycosaminoglycan biosynthesis - heparan sulfate / heparin	0.0006179	0.0007472	8.06E-05	0.0001171	0.0003942	0.0009211	0.0002523	0.001196
Brassinosteroid biosynthesis	0	0	2.08E-06	4.17E-06	0	0	0.0002613	0.001222
Staphylococcus aureus infection	0.09737	0.03994	0.1221	0.0293	0.06492	0.0288	0.0002631	0.001222
Longevity regulating pathway - worm	0.1808	0.02573	0.1649	0.01798	0.1569	0.01396	0.0003536	0.001625
Furfural degradation	3.64E-05	8.82E-05	0.0002435	0.0004829	3.54E-07	1.97E-06	0.0004132	0.00188
FoxO signaling pathway	0.02739	0.01719	0.02305	0.01521	0.01656	0.005762	0.0005377	0.002422
NOD-like receptor signaling pathway	0.08388	0.01787	0.07969	0.01067	0.1003	0.02397	0.0006991	0.003118
Dopaminergic synapse	0.003343	0.006733	0.001208	0.001309	0.0003635	0.0006325	0.0007284	0.003218
Amphetamine addiction	0.002833	0.004398	0.001211	0.001307	0.0003598	0.0006315	0.0007628	0.003337
Cocaine addiction	0.002549	0.003451	0.001206	0.001312	0.0003488	0.0006327	0.0007997	0.003465
Sphingolipid metabolism	0.3295	0.1256	0.3922	0.1194	0.4378	0.07758	0.0008106	0.003471
Protein processing in endoplasmic reticulum	0.0643	0.03145	0.07037	0.009023	0.07141	0.008836	0.0008181	0.003471
RNA polymerase	0.2591	0.03483	0.2503	0.01393	0.2319	0.021	0.0008239	0.003471
Methane metabolism	0.6211	0.04246	0.5958	0.02839	0.6516	0.0341	0.0009028	0.003768
Chemical carcinogenesis - reactive oxygen species	0.05079	0.07427	0.02636	0.01291	0.02499	0.01156	0.0009375	0.003874
Alcoholism	0.003628	0.008087	0.001238	0.00128	0.000382	0.0006467	0.0009451	0.003874
Monobactam biosynthesis	0.1849	0.01693	0.1897	0.03373	0.2033	0.01862	0.001006	0.004088
Amoebiasis	0.05549	0.01581	0.06396	0.007319	0.04185	0.01485	0.001037	0.004177
Cushing syndrome	0.005992	0.005776	0.003976	0.00313	0.002403	0.001407	0.001087	0.004337
Serotonergic synapse	0.002913	0.004794	0.001206	0.001312	0.0003567	0.0006297	0.001216	0.004813
Renal cell carcinoma	0.005831	0.005156	0.003976	0.00313	0.002406	0.0014	0.001417	0.005534
Nicotinate and nicotinamide metabolism	0.4974	0.04219	0.5575	0.01773	0.4762	0.03657	0.001426	0.005534
Other glycan degradation	0.4424	0.1696	0.5081	0.1198	0.5828	0.1196	0.001435	0.005534
Glycerolipid metabolism	0.4667	0.08467	0.4598	0.03881	0.4001	0.05794	0.001463	0.00554
Taurine and hypotaurine metabolism	0.1525	0.0231	0.1513	0.0191	0.1334	0.01426	0.001468	0.00554
Adipocytokine signaling pathway	0.03303	0.02986	0.02024	0.01761	0.06093	0.0352	0.001473	0.00554
Biosynthesis of enediyne antibiotics	0.0002106	0.0007512	0.0002743	0.0004551	2.95E-06	7.19E-06	0.001521	0.005672
cAMP signaling pathway	0.002337	0.009445	0.002674	0.003188	9.91E-05	0.0002012	0.00155	0.005733
Biosynthesis of nucleotide sugars	1.062	0.09683	1.061	0.09295	1.138	0.07607	0.001641	0.006002
Aminoacyl-tRNA biosynthesis	1.366	0.1613	1.449	0.1208	1.296	0.07996	0.001649	0.006002
MAPK signaling pathway - plant	0.06694	0.01082	0.08225	0.01724	0.05894	0.01252	0.002294	0.008251
Human T-cell leukemia virus 1 infection	0.009306	0.02408	0.002818	0.002088	0.002153	0.00141	0.002303	0.008251
Cholesterol metabolism	0.005139	0.004098	0.002818	0.002089	0.002133	0.001431	0.002386	0.008482
Pyrimidine metabolism	1.185	0.1044	1.166	0.02321	1.125	0.06913	0.002419	0.008532
beta-Lactam resistance	0.4705	0.06047	0.3884	0.02353	0.5306	0.1114	0.002507	0.008776
Sulfur metabolism	0.2855	0.04059	0.2867	0.01407	0.2586	0.0244	0.002578	0.008955
Lysosome	0.2707	0.1108	0.358	0.09327	0.3373	0.06178	0.002802	0.009657
Spinocerebellar ataxia	0.007606	0.02163	0.002025	0.002092	0.01172	0.009052	0.003005	0.01023
Insect hormone biosynthesis	0.02895	0.009533	0.02931	0.002704	0.02234	0.005744	0.003013	0.01023
Carbon metabolism	2.37	0.12	2.305	0.06248	2.282	0.06376	0.003035	0.01023
Ferroptosis	0.03717	0.02937	0.01839	0.01451	0.06284	0.03772	0.003129	0.01047
Ether lipid metabolism	0.01568	0.01178	0.009016	0.006254	0.006991	0.006504	0.003224	0.01066
Hypertrophic cardiomyopathy	0.0003197	0.0009815	3.61E-05	6.38E-05	0.001084	0.001535	0.003233	0.01066
Dilated cardiomyopathy	0.0003818	0.001342	3.61E-05	6.38E-05	0.001084	0.001535	0.003294	0.01078
Steroid hormone biosynthesis	0.001663	0.002964	0.001219	0.001369	0.00429	0.003582	0.003334	0.01084
Neuroactive ligand-receptor interaction	0.004765	0.003515	0.002817	0.002086	0.002113	0.001439	0.003547	0.01145
Exopolysaccharide biosynthesis	0.1111	0.02113	0.1089	0.0115	0.1297	0.02432	0.004564	0.01463
Fc gamma R-mediated phagocytosis	0.001729	0.008511	4.17E-06	8.34E-06	2.43E-05	0.0001341	0.005539	0.01754
Oxidative phosphorylation	0.7899	0.05433	0.7744	0.03629	0.7421	0.05689	0.005552	0.01754
GnRH signaling pathway	0.00114	0.005533	6.25E-06	1.25E-05	3.15E-05	0.0001741	0.006007	0.01874
Glycerophospholipid metabolism	0.4922	0.06036	0.4298	0.02741	0.4502	0.04914	0.006012	0.01874
Ribosome	0.9567	0.1159	0.9658	0.06801	0.8927	0.07576	0.006325	0.01958
Tropane, piperidine and pyridine alkaloid biosynthesis	0.08215	0.01431	0.07259	0.03387	0.09029	0.01314	0.006793	0.02088
alpha-Linolenic acid metabolism	0.007347	0.0112	0.005678	0.007499	0.002475	0.004083	0.006939	0.02119
AMPK signaling pathway	0.04308	0.01604	0.0314	0.002271	0.03449	0.008222	0.007344	0.02228
Glycosphingolipid biosynthesis - globo and isoglobo series	0.1468	0.06234	0.2015	0.05305	0.1868	0.03258	0.007523	0.02255
Retrograde endocannabinoid signaling	0.009863	0.04705	0.000393	0.0004532	0.0003344	0.001259	0.007532	0.02255
Bacterial secretion system	0.5268	0.08137	0.4624	0.03243	0.5492	0.05101	0.007801	0.0232
RNA degradation	0.6461	0.06926	0.6363	0.06888	0.5993	0.05303	0.007946	0.02348
Terpenoid backbone biosynthesis	0.4205	0.0368	0.4312	0.01747	0.4038	0.0211	0.008804	0.02584
Apoptosis - fly	0.007109	0.008376	0.003354	0.00187	0.003423	0.002122	0.009195	0.02682
Nucleotide metabolism	1.354	0.1129	1.341	0.04282	1.293	0.09016	0.009482	0.02748
Acarbose and validamycin biosynthesis	0.05799	0.01553	0.04888	0.01023	0.06784	0.01309	0.01014	0.02915
Parkinson disease	0.04883	0.0738	0.03068	0.006571	0.03952	0.007616	0.01019	0.02915
Purine metabolism	1.738	0.1196	1.82	0.04317	1.695	0.1071	0.01056	0.03003
N-Glycan biosynthesis	0.004962	0.01054	0.00171	0.001643	0.007484	0.005919	0.01098	0.03104
Mineral absorption	0.05337	0.008	0.067	0.003276	0.05193	0.01038	0.01145	0.03214
Indole alkaloid biosynthesis	0.00196	0.002857	9.70E-05	0.0001406	0.0003126	0.0006335	0.01155	0.03214
Steroid biosynthesis	0.001527	0.006988	0.0003722	0.0002967	3.54E-05	0.0001593	0.01158	0.03214
Flavonoid biosynthesis	0.002853	0.004074	8.16E-05	8.58E-05	0.004049	0.003358	0.01268	0.03476
Stilbenoid, diarylheptanoid and gingerol biosynthesis	0.002853	0.004074	8.16E-05	8.58E-05	0.004049	0.003358	0.01268	0.03476
Vancomycin resistance	0.3533	0.05671	0.4047	0.03677	0.3893	0.03101	0.01371	0.03736
Virion - Herpesvirus	0.0002795	0.001354	3.13E-06	6.25E-06	2.27E-05	7.43E-05	0.01494	0.04046
Nucleocytoplasmic transport	0.006389	0.0331	2.19E-05	4.10E-05	0.0001748	0.0006331	0.01505	0.04052
PPAR signaling pathway	0.1052	0.0282	0.1091	0.02832	0.1247	0.03149	0.01533	0.04103
Platinum drug resistance	0.05407	0.01527	0.06022	0.003009	0.04859	0.00922	0.01559	0.04149
C5-Branched dibasic acid metabolism	0.1011	0.04161	0.08549	0.02989	0.1287	0.03203	0.01618	0.0428
Spliceosome	0.006461	0.03219	0.0002251	0.0003414	0.0001244	0.000369	0.0174	0.04577
Protein digestion and absorption	0.01674	0.0221	0.001079	0.0007869	0.02594	0.02118	0.01776	0.04644
Xylene degradation	0.01034	0.01193	0.01199	0.01499	0.00493	0.002784	0.0181	0.04705
Base excision repair	0.4437	0.06172	0.5247	0.03249	0.4617	0.04682	0.01893	0.04893
Insulin resistance	0.1315	0.02305	0.1291	0.007074	0.1175	0.01575	0.01983	0.05068
Flagellar assembly	0.2736	0.1286	0.1636	0.04889	0.21	0.1152	0.01993	0.05068
Homologous recombination	1.14	0.159	1.275	0.03627	1.197	0.08495	0.01994	0.05068
Selenocompound metabolism	0.3938	0.03301	0.4388	0.03531	0.3876	0.0293	0.02021	0.0511
Pancreatic cancer	0.001468	0.0073	4.17E-06	8.34E-06	2.41E-05	0.0001319	0.02137	0.05373
Thermogenesis	0.05023	0.0827	0.02351	0.02204	0.05895	0.03504	0.0217	0.05424
Photosynthesis - antenna proteins	4.58E-05	0.0002542	1.67E-05	3.06E-05	6.19E-07	3.45E-06	0.02184	0.05431
Phosphotransferase system (PTS)	0.7011	0.1813	0.7328	0.09982	0.5783	0.216	0.02297	0.05679
Caprolactam degradation	0.01199	0.01607	0.01517	0.01298	0.005495	0.003492	0.02357	0.05797
Ascorbate and aldarate metabolism	0.1508	0.04073	0.1221	0.02666	0.1278	0.03011	0.02384	0.05833
Arabinogalactan biosynthesis - Mycobacterium	0.03105	0.01479	0.04546	0.01267	0.02581	0.007994	0.02467	0.06002
Pantothenate and CoA biosynthesis	0.3851	0.03035	0.408	0.02213	0.4071	0.03225	0.02522	0.06103
Caffeine metabolism	0.0005212	0.00205	0.0004523	0.0004091	2.65E-05	5.80E-05	0.02558	0.06157
Salmonella infection	0.13	0.0217	0.1255	0.01334	0.1398	0.02324	0.02571	0.06157
Polycyclic aromatic hydrocarbon degradation	0.0006077	0.001816	0.001385	0.001876	5.75E-05	8.77E-05	0.02603	0.06191
Measles	0.001068	0.003607	0.0003191	0.0003111	0.000223	0.0003563	0.02612	0.06191
Primary immunodeficiency	0.04858	0.01072	0.04098	0.008551	0.04221	0.007842	0.02642	0.06229
Notch signaling pathway	0.0003317	0.00167	3.13E-06	6.25E-06	3.30E-06	1.84E-05	0.02675	0.06274
Photosynthesis	0.2801	0.04245	0.337	0.01288	0.279	0.04889	0.02778	0.06482
Proteasome	0.003214	0.01363	0.002625	0.003244	0.000254	0.0003145	0.02819	0.06543
Penicillin and cephalosporin biosynthesis	0.03306	0.01475	0.02331	0.003952	0.03614	0.009304	0.02876	0.06643
Maturity onset diabetes of the young	0.0005715	0.0006383	0.001181	0.001161	0.001007	0.00107	0.0291	0.06687
Autophagy - yeast	0.03113	0.03616	0.05191	0.009341	0.02729	0.01457	0.02981	0.06815
Apoptosis	0.01069	0.01432	0.001166	0.0005973	0.01363	0.01165	0.02996	0.06815
Quorum sensing	1.388	0.1281	1.532	0.1336	1.483	0.138	0.03049	0.06903
Various types of N-glycan biosynthesis	0.1222	0.06209	0.1806	0.0464	0.144	0.03287	0.03255	0.07332
Taste transduction	0.0001472	0.0006892	0	0	4.00E-06	2.16E-05	0.03466	0.07768
Glycosphingolipid biosynthesis - ganglio series	0.1208	0.0638	0.1806	0.04639	0.1437	0.03285	0.03548	0.07914
Zeatin biosynthesis	0.04523	0.008546	0.04706	0.004798	0.05024	0.006935	0.0364	0.08037
Nucleotide excision repair	0.6198	0.07963	0.6914	0.04635	0.6185	0.05255	0.03674	0.08037
Pathways in cancer	0.05623	0.02029	0.05488	0.008153	0.05726	0.008582	0.03674	0.08037
Basal transcription factors	0.02427	0.01523	0.02002	0.004447	0.01737	0.005676	0.03674	0.08037
Secondary bile acid biosynthesis	0.036	0.01299	0.04722	0.01145	0.04376	0.01521	0.03787	0.08245
Benzoate degradation	0.1132	0.05377	0.1046	0.07161	0.08598	0.0177	0.03938	0.08533
Alanine, aspartate and glutamate metabolism	0.9307	0.08314	0.9795	0.06178	0.973	0.05198	0.04155	0.0896
O-Antigen repeat unit biosynthesis	0.02605	0.01	0.0366	0.00646	0.02361	0.007835	0.04276	0.09149
Nitrogen metabolism	0.3308	0.0534	0.3129	0.02909	0.302	0.02295	0.04283	0.09149
Biosynthesis of vancomycin group antibiotics	0.03627	0.00749	0.03276	0.009223	0.04023	0.00683	0.04435	0.0943
Glycolysis / Gluconeogenesis	1.23	0.09748	1.209	0.05983	1.178	0.0945	0.04468	0.09431
Sulfur relay system	0.2729	0.02932	0.2974	0.04508	0.2608	0.0286	0.04477	0.09431
Fatty acid metabolism	0.4215	0.08278	0.3339	0.036	0.3726	0.09327	0.04612	0.0967
O-Antigen nucleotide sugar biosynthesis	0.4311	0.04649	0.4294	0.05278	0.4656	0.06462	0.04866	0.1016
Chemical carcinogenesis - receptor activation	0.04801	0.009582	0.05051	0.006734	0.05096	0.006222	0.05191	0.1078
Lipopolysaccharide biosynthesis	0.153	0.1432	0.02885	0.02998	0.1706	0.1212	0.05287	0.1093
Atrazine degradation	0.007183	0.005416	0.007539	0.005504	0.004761	0.003595	0.0553	0.1139
Glyoxylate and dicarboxylate metabolism	0.4772	0.1003	0.4886	0.1154	0.5085	0.05379	0.05664	0.1161
Glycosaminoglycan degradation	0.2225	0.08749	0.3245	0.09005	0.2373	0.04523	0.05742	0.1171
Meiosis - yeast	0.01503	0.04123	0.009854	0.004293	0.01042	0.004206	0.06213	0.1262
DNA replication	0.8497	0.1036	0.9171	0.03297	0.8564	0.08196	0.06256	0.1262
Pathogenic Escherichia coli infection	0.04471	0.0103	0.04587	0.007119	0.04031	0.00813	0.06289	0.1262
Autophagy - other	0.00243	0.01257	1.47E-05	2.16E-05	5.06E-05	0.000279	0.06297	0.1262
Phosphatidylinositol signaling system	0.06398	0.01237	0.05528	0.004586	0.05819	0.008822	0.06468	0.1291
Biotin metabolism	0.2605	0.05766	0.1803	0.03436	0.2609	0.07082	0.06513	0.1294
Fatty acid biosynthesis	0.3371	0.05836	0.2632	0.03345	0.3394	0.08546	0.06647	0.1315
Legionellosis	0.1222	0.01974	0.1106	0.01207	0.1138	0.01819	0.0669	0.1318
Vitamin digestion and absorption	0.0003342	0.001671	1.46E-05	2.92E-05	1.48E-05	8.22E-05	0.07343	0.1434
Cell cycle	0.005771	0.02988	7.29E-06	1.46E-05	6.53E-05	0.0003524	0.07346	0.1434
Coronavirus disease - COVID-19	0.00196	0.01026	1.26E-05	1.79E-05	8.25E-05	0.0002392	0.07436	0.1446
Glycosaminoglycan biosynthesis - chondroitin sulfate / dermatan sulfate	1.47E-05	4.94E-05	0	0	1.97E-07	1.10E-06	0.07577	0.1467
Synaptic vesicle cycle	0.001867	0.009531	7.99E-05	0.000117	4.25E-05	0.0001781	0.07656	0.1476
Toxoplasmosis	0.0008949	0.00284	0.000327	0.0003019	0.0002512	0.0003675	0.078	0.1498
Fructose and mannose metabolism	0.6916	0.07492	0.67	0.04548	0.6559	0.08577	0.08156	0.1559
Phototransduction	0.0001253	0.000688	2.08E-06	4.17E-06	0	0	0.08308	0.1582
Pertussis	0.05366	0.05517	0.01009	0.01342	0.05078	0.03826	0.08709	0.1651
Cutin, suberine and wax biosynthesis	0.0001228	0.0003309	0.0007497	0.0009631	4.58E-05	0.0001153	0.0875	0.1652
Biofilm formation - Vibrio cholerae	0.1844	0.05296	0.145	0.01379	0.1602	0.03215	0.08896	0.1671
Bisphenol degradation	0.0001233	0.0006303	0.0001909	0.0003599	2.76E-06	9.02E-06	0.08923	0.1671
Melanogenesis	0.0009938	0.004932	1.07E-05	1.64E-05	8.86E-06	4.43E-05	0.09072	0.1692
Folate biosynthesis	0.3878	0.04175	0.348	0.01687	0.3802	0.04294	0.09141	0.1698
Renin secretion	0.0004817	0.00247	2.08E-06	4.17E-06	4.58E-06	2.49E-05	0.09207	0.1703
Alzheimer disease	0.06168	0.08293	0.04751	0.007751	0.04347	0.01153	0.09576	0.1758
Influenza A	0.001295	0.005919	0.0001332	5.49E-05	0.0003585	0.0007534	0.09581	0.1758
Lipid and atherosclerosis	0.1102	0.0102	0.1038	0.005387	0.1042	0.009828	0.09633	0.176
Teichoic acid biosynthesis	0.378	0.08742	0.4453	0.03938	0.3586	0.07783	0.0976	0.1776
Mitophagy - animal	0.001302	0.00564	0	0	2.25E-05	0.0001134	0.09992	0.1811
Necroptosis	0.1988	0.02752	0.2182	0.01528	0.2091	0.01751	0.1062	0.1914
Phenylpropanoid biosynthesis	0.008529	0.008215	0.001985	0.002667	0.006356	0.004634	0.1064	0.1914
Arachidonic acid metabolism	0.002476	0.003847	0.0006396	0.001069	0.001792	0.004078	0.1071	0.1919
Streptomycin biosynthesis	0.243	0.03504	0.2311	0.0254	0.2565	0.02571	0.1081	0.1929
D-Amino acid metabolism	0.395	0.0434	0.4162	0.04441	0.3826	0.01798	0.1089	0.1935
Transcriptional misregulation in cancer	0.001308	0.00675	1.27E-05	1.60E-05	4.58E-05	0.0001602	0.1128	0.1998
Endocrine resistance	0.0007859	0.003889	0	0	3.15E-05	0.0001675	0.1228	0.2166
Arrhythmogenic right ventricular cardiomyopathy	0.0001214	0.0006197	0	0	0	0	0.1239	0.2172
Linoleic acid metabolism	0.002612	0.004181	0.0006353	0.00106	0.001788	0.004078	0.1243	0.2172
Lysine degradation	0.1404	0.05958	0.118	0.05704	0.1103	0.02666	0.1246	0.2172
Prion disease	0.02313	0.07304	0.006624	0.002702	0.007174	0.005326	0.1253	0.2176
ABC transporters	3	0.3358	3.471	0.3359	3.121	0.5495	0.126	0.218
Pentose phosphate pathway	0.8227	0.06789	0.8597	0.04797	0.8056	0.06629	0.1313	0.2264
Biofilm formation - Pseudomonas aeruginosa	0.06548	0.04606	0.03713	0.01706	0.06062	0.02303	0.134	0.2289
Flavone and flavonol biosynthesis	0.007875	0.004724	0.004178	0.002694	0.00631	0.005396	0.1342	0.2289
Insulin secretion	0.0007232	0.0008939	0.001181	0.001161	0.001016	0.001113	0.1343	0.2289
Proximal tubule bicarbonate reclamation	0.03516	0.01916	0.02115	0.01304	0.02504	0.009157	0.1398	0.2373
Chlorocyclohexane and chlorobenzene degradation	0.01536	0.009785	0.01322	0.01198	0.01054	0.004996	0.1411	0.2387
Carbohydrate digestion and absorption	0.009459	0.006791	0.004224	0.003595	0.006513	0.003888	0.144	0.2426
Vasopressin-regulated water reabsorption	0.001349	0.007022	0	0	2.31E-05	0.0001287	0.1458	0.2438
Endocrine and other factor-regulated calcium reabsorption	0.0006968	0.003598	0	0	1.69E-05	9.41E-05	0.1458	0.2438
Biosynthesis of ansamycins	0.1072	0.01884	0.1116	0.03384	0.1165	0.009813	0.1497	0.2495
Citrate cycle (TCA cycle)	0.4008	0.06603	0.4433	0.06337	0.4269	0.04274	0.1514	0.2497
EGFR tyrosine kinase inhibitor resistance	0.0008275	0.004044	8.90E-06	1.51E-05	2.74E-05	0.0001503	0.1515	0.2497
Leishmaniasis	0.0001382	0.0006865	1.30E-05	1.56E-05	4.47E-06	1.67E-05	0.1515	0.2497
Ovarian steroidogenesis	0.0008665	0.001577	0.001181	0.001161	0.001011	0.001088	0.1569	0.2578
Herpes simplex virus 1 infection	0.001733	0.007193	0.000183	8.54E-05	0.0002482	0.0003888	0.1576	0.2579
Bile secretion	0.001505	0.007262	0.0006703	0.001033	3.31E-05	8.47E-05	0.1596	0.2602
Biosynthesis of type II polyketide products	6.43E-05	0.0002826	0.0001666	0.0003182	2.39E-05	7.94E-05	0.1629	0.2647
Fatty acid elongation	0.001994	0.0031	0.003371	0.00515	0.0007202	0.0006023	0.1635	0.2647
Regulation of lipolysis in adipocytes	0.001026	0.001815	0.001435	0.0009219	0.00102	0.001083	0.1748	0.282
Lipoic acid metabolism	0.02232	0.009518	0.01365	0.01193	0.01865	0.00848	0.1789	0.2877
Carbapenem biosynthesis	0.07422	0.01817	0.07961	0.02245	0.06769	0.01397	0.1812	0.2904
Salivary secretion	0.008416	0.006443	0.004205	0.003619	0.005737	0.00367	0.1831	0.2922
Gap junction	0.0006008	0.003011	0	0	2.31E-05	0.0001276	0.1837	0.2923
Hepatocellular carcinoma	0.006403	0.0117	0.00144	0.002075	0.00395	0.003302	0.1858	0.2945
Pancreatic secretion	0.008487	0.006539	0.004205	0.003617	0.005734	0.003673	0.1864	0.2945
Aldosterone-regulated sodium reabsorption	0.0008624	0.001518	0.001181	0.001161	0.001018	0.00112	0.187	0.2945
Isoquinoline alkaloid biosynthesis	0.06613	0.01194	0.06071	0.02821	0.06243	0.007031	0.1877	0.2945
Carbon fixation in photosynthetic organisms	0.5168	0.05178	0.5617	0.04149	0.539	0.05909	0.1896	0.2964
Glutamatergic synapse	0.09491	0.01938	0.08755	0.01667	0.09913	0.008187	0.198	0.3086
VEGF signaling pathway	0.0005142	0.002605	0	0	8.25E-06	4.43E-05	0.1996	0.3099
Peptidoglycan biosynthesis	1.049	0.131	1.083	0.1049	1.044	0.05241	0.2089	0.3233
Olfactory transduction	0.0002688	0.001386	2.55E-05	4.57E-05	6.81E-06	2.43E-05	0.2109	0.3253
Biosynthesis of various alkaloids	4.94E-05	0.0002566	0	0	0	0	0.2135	0.3272
Staurosporine biosynthesis	7.96E-06	3.25E-05	0	0	0	0	0.2135	0.3272
Shigellosis	0.02393	0.02789	0.008217	0.006041	0.01736	0.01748	0.2161	0.3299
Wnt signaling pathway	0.001008	0.005348	0	0	1.44E-05	7.57E-05	0.218	0.3301
Aldosterone synthesis and secretion	0.0003925	0.002044	8.34E-06	1.67E-05	1.13E-05	6.28E-05	0.2184	0.3301
Gastric acid secretion	0.000324	0.001686	2.08E-06	4.17E-06	9.52E-06	5.30E-05	0.2184	0.3301
Hippo signaling pathway - multiple species	0.0007891	0.004115	0	0	9.13E-06	5.09E-05	0.2194	0.3305
cGMP-PKG signaling pathway	0.001348	0.004011	0.001183	0.00116	0.001034	0.001128	0.221	0.3318
Type I polyketide structures	2.86E-05	6.29E-05	4.91E-06	7.31E-06	1.48E-05	3.75E-05	0.2226	0.3331
Hedgehog signaling pathway	0.0006461	0.003453	0	0	8.36E-06	4.65E-05	0.2284	0.3396
Cortisol synthesis and secretion	0.0001409	0.0007097	0	0	3.89E-06	2.16E-05	0.2284	0.3396
Rap1 signaling pathway	0.0009623	0.002006	0.001183	0.00116	0.001013	0.001095	0.2356	0.3483
AGE-RAGE signaling pathway in diabetic complications	0.0009594	0.003156	0.0002835	0.0004517	7.67E-05	0.0001359	0.2358	0.3483
Peroxisome	0.09743	0.04648	0.07621	0.03679	0.1061	0.0404	0.2411	0.3551
Sesquiterpenoid and triterpenoid biosynthesis	0.0002813	0.001072	0.0001013	0.0001523	2.37E-05	8.12E-05	0.2437	0.3577
Cell cycle - Caulobacter	0.5469	0.07094	0.5504	0.05092	0.5714	0.02392	0.2559	0.3744
Phototransduction - fly	3.08E-05	0.0001452	8.34E-06	1.67E-05	1.75E-06	9.74E-06	0.2573	0.3753
Long-term depression	0.0004685	0.002398	0	0	5.22E-06	2.81E-05	0.2637	0.3833
Epithelial cell signaling in Helicobacter pylori infection	0.1037	0.01682	0.1204	0.0182	0.1099	0.0161	0.2665	0.3862
Starch and sucrose metabolism	1.066	0.1626	1.129	0.1186	1.13	0.1742	0.2693	0.3888
Carotenoid biosynthesis	0.003527	0.006408	0.00647	0.00513	0.002165	0.001397	0.27	0.3888
Drug metabolism - other enzymes	0.3646	0.03093	0.3574	0.01161	0.3567	0.03167	0.2753	0.3952
Virion - Flavivirus	0	0	0	0	3.32E-07	1.35E-06	0.2791	0.398
Virion - Human immunodeficiency virus	0	0	0	0	3.32E-07	1.35E-06	0.2791	0.398
Long-term potentiation	0.0005984	0.003015	2.08E-06	4.17E-06	1.35E-05	7.35E-05	0.289	0.4109
Galactose metabolism	0.878	0.1037	0.9179	0.1078	0.9264	0.1055	0.2924	0.4144
Primary bile acid biosynthesis	0.01161	0.004996	0.007417	0.003415	0.01038	0.006367	0.294	0.4154
Circadian rhythm - plant	0.0001465	0.0007659	4.17E-06	8.34E-06	2.53E-06	1.41E-05	0.2954	0.4158
Metabolic pathways	17.35	0.4156	17.22	0.2007	17.4	0.2314	0.2961	0.4158
Tight junction	0.001365	0.006849	0	0	2.60E-05	0.0001352	0.2985	0.4173
Renin-angiotensin system	0.001156	0.002037	0.001722	0.001553	0.001041	0.001254	0.299	0.4173
Other types of O-glycan biosynthesis	0.00196	0.00424	0.004422	0.003328	0.001268	0.001276	0.3016	0.419
p53 signaling pathway	0.001506	0.006971	0.0002887	0.0001178	0.0002104	0.0003065	0.3021	0.419
Mannose type O-glycan biosynthesis	0.001704	0.003176	0.004422	0.003328	0.001218	0.001293	0.3085	0.4267
Circadian entrainment	0.0004634	0.002424	2.08E-06	4.17E-06	5.81E-06	3.14E-05	0.3099	0.4273
Plant-pathogen interaction	0.2141	0.02762	0.1931	0.01492	0.2139	0.03072	0.3149	0.4303
Natural killer cell mediated cytotoxicity	0.0005671	0.002859	0	0	1.54E-05	8.43E-05	0.3149	0.4303
B cell receptor signaling pathway	0.0004626	0.002331	0	0	1.35E-05	7.35E-05	0.3149	0.4303
T cell receptor signaling pathway	0.000825	0.004235	0	0	2.03E-05	0.0001092	0.3188	0.4343
Ubiquinone and other terpenoid-quinone biosynthesis	0.09175	0.05817	0.06171	0.02834	0.073	0.03666	0.3238	0.4398
Bacterial chemotaxis	0.1952	0.071	0.1519	0.008521	0.1775	0.06912	0.3264	0.442
Chemokine signaling pathway	0.001138	0.005967	7.82E-06	1.56E-05	1.75E-05	9.63E-05	0.328	0.4429
Endometrial cancer	0.0008005	0.004187	0	0	1.69E-05	9.08E-05	0.3298	0.4439
Mitophagy - yeast	0.003198	0.0165	9.38E-06	1.88E-05	7.87E-05	0.000437	0.3317	0.4452
Chronic myeloid leukemia	0.000582	0.002978	2.08E-06	4.17E-06	1.55E-05	8.54E-05	0.3327	0.4452
Antifolate resistance	0.1236	0.01009	0.1288	0.002748	0.1283	0.01542	0.3388	0.4521
Aminobenzoate degradation	0.03048	0.0208	0.03666	0.03294	0.02414	0.01004	0.3431	0.4564
Hippo signaling pathway - fly	0.0004477	0.002321	0	0	2.33E-06	1.30E-05	0.3492	0.4632
Retinol metabolism	0.02138	0.008669	0.02785	0.01699	0.01876	0.004393	0.3528	0.4666
Thiamine metabolism	0.481	0.0564	0.5065	0.04054	0.5002	0.02714	0.3617	0.4741
Leukocyte transendothelial migration	0.0003042	0.00162	0	0	3.89E-06	2.16E-05	0.362	0.4741
Circadian rhythm - fly	7.77E-05	0.0004364	0	0	5.83E-07	3.25E-06	0.362	0.4741
Indole diterpene alkaloid biosynthesis	6.84E-05	0.0003997	0	0	0	0	0.3626	0.4741
Riboflavin metabolism	0.1798	0.02618	0.1643	0.02241	0.181	0.01913	0.371	0.4837
Calcium signaling pathway	0.000937	0.004826	2.08E-06	4.17E-06	1.80E-05	8.97E-05	0.3846	0.4988
Non-homologous end-joining	0.003235	0.01143	0.003649	0.005731	0.001562	0.00311	0.3848	0.4988
Osteoclast differentiation	0.0003494	0.001774	3.13E-06	6.25E-06	3.01E-06	1.51E-05	0.396	0.5107
Regulation of actin cytoskeleton	0.002577	0.01012	0.001181	0.001161	0.001056	0.001227	0.3962	0.5107
Porphyrin metabolism	0.6411	0.1146	0.5667	0.1181	0.6519	0.1031	0.3998	0.5139
Thyroid cancer	0.0004963	0.002555	0	0	1.92E-06	9.75E-06	0.4022	0.514
Melanoma	0.0002714	0.001386	0	0	1.92E-06	9.75E-06	0.4022	0.514
Fanconi anemia pathway	0.002694	0.0137	5.21E-06	1.04E-05	6.51E-05	0.0001842	0.4143	0.5277
Oocyte meiosis	0.00358	0.01546	0.001184	0.00116	0.001052	0.001273	0.4152	0.5277
Autophagy - animal	0.0043	0.01908	0.001196	0.001155	0.001078	0.001394	0.4168	0.5278
Prodigiosin biosynthesis	0.08867	0.01646	0.07938	0.0134	0.08524	0.01941	0.4176	0.5278
Adrenergic signaling in cardiomyocytes	0.000821	0.004196	2.08E-06	4.17E-06	2.10E-05	0.0001157	0.4187	0.5278
Adherens junction	0.0003403	0.001706	0	0	5.03E-06	2.70E-05	0.4241	0.5302
GnRH secretion	0.0001103	0.0005067	0	0	3.67E-06	1.95E-05	0.4241	0.5302
Toll-like receptor signaling pathway	5.10E-05	0.0001976	0	0	2.31E-06	1.19E-05	0.4241	0.5302
mTOR signaling pathway	0.00442	0.01961	0.001189	0.001158	0.001088	0.001418	0.43	0.5352
Non-small cell lung cancer	0.0007694	0.003959	0	0	1.90E-05	0.0001027	0.4315	0.5352
Axon guidance	0.0008242	0.004348	0	0	9.63E-06	4.97E-05	0.4345	0.5352
Hedgehog signaling pathway - fly	0.0006479	0.003445	0	0	9.64E-06	4.68E-05	0.4352	0.5352
Morphine addiction	0.0005445	0.002919	0	0	7.41E-06	3.89E-05	0.4352	0.5352
Dorso-ventral axis formation	0.0002795	0.001373	0	0	1.22E-05	6.71E-05	0.4352	0.5352
Biosynthesis of various other secondary metabolites	0.006882	0.009086	0.003631	0.005161	0.004462	0.00458	0.4403	0.54
Circadian rhythm	0.0003811	0.002011	0	0	6.77E-06	2.94E-05	0.4463	0.5457
GABAergic synapse	0.1215	0.03162	0.1085	0.03045	0.1098	0.009588	0.4474	0.5457
Fc epsilon RI signaling pathway	0.0006163	0.003182	0	0	2.00E-05	0.0001081	0.455	0.5535
Phagosome	0.00252	0.01313	2.08E-06	4.17E-06	0.0001	0.0003352	0.4646	0.5638
Cationic antimicrobial peptide (CAMP) resistance	0.3356	0.06907	0.3081	0.08823	0.3218	0.06483	0.4767	0.5768
Ribosome biogenesis in eukaryotes	0.04412	0.02719	0.03967	0.006839	0.03772	0.003221	0.4795	0.5787
Ras signaling pathway	0.002629	0.01012	0.001188	0.00116	0.001045	0.001244	0.4824	0.5791
Relaxin signaling pathway	0.00111	0.003839	0.0002757	0.0004578	8.71E-05	0.000167	0.4824	0.5791
Inflammatory mediator regulation of TRP channels	0.0005144	0.002719	2.08E-06	4.17E-06	1.95E-05	7.68E-05	0.4904	0.5872
Diabetic cardiomyopathy	0.108	0.06988	0.08767	0.02134	0.08823	0.01778	0.4922	0.5878
JAK-STAT signaling pathway	0.000707	0.003623	7.82E-06	1.56E-05	2.57E-05	0.0001417	0.4983	0.5936
TNF signaling pathway	0.0001947	0.000944	0	0	5.49E-05	0.0001765	0.5018	0.5961
ECM-receptor interaction	0.0004509	0.001561	0.0002757	0.0004578	6.72E-05	0.0001294	0.5031	0.5962
Cell cycle - yeast	0.008735	0.0452	5.21E-06	1.04E-05	0.0001266	0.0006964	0.5176	0.6117
Th1 and Th2 cell differentiation	0.000191	0.0009475	7.82E-06	1.56E-05	3.01E-06	1.51E-05	0.5211	0.6142
Arginine biosynthesis	0.4352	0.03224	0.4483	0.04354	0.4526	0.04199	0.5253	0.616
Cytosolic DNA-sensing pathway	0.001021	0.00538	1.04E-06	2.08E-06	1.97E-05	0.000107	0.5253	0.616
Apelin signaling pathway	0.001681	0.008813	5.25E-06	7.88E-06	3.24E-05	0.0001663	0.5282	0.6178
Biosynthesis of cofactors	3.203	0.2172	3.102	0.1879	3.189	0.1774	0.5314	0.62
Plant hormone signal transduction	0	0	0	0	1.07E-06	5.97E-06	0.5331	0.6204
Hepatitis C	0.001174	0.005143	0.0001243	6.53E-05	0.000304	0.0007626	0.539	0.6232
Growth hormone synthesis, secretion and action	0.0009631	0.004937	7.82E-06	1.56E-05	3.28E-05	0.0001806	0.5393	0.6232
Carbon fixation pathways in prokaryotes	0.8073	0.04637	0.7835	0.05873	0.804	0.04734	0.5396	0.6232
Basal cell carcinoma	0.0002064	0.00113	0	0	5.83E-07	3.25E-06	0.5495	0.633
Non-alcoholic fatty liver disease	0.005686	0.01626	0.001716	0.001125	0.003255	0.004282	0.5792	0.6645
Nitrotoluene degradation	0.0534	0.01634	0.04937	0.01882	0.05218	0.01219	0.5798	0.6645
Glycosylphosphatidylinositol (GPI)-anchor biosynthesis	0.002019	0.01018	1.29E-05	1.22E-05	6.62E-05	0.0001705	0.591	0.6699
Apoptosis - multiple species	0.0001937	0.0004357	0.0001212	7.02E-05	0.0001949	0.0003375	0.5923	0.6699
Viral replication	0.0001371	0.0004421	0.0005241	0.001027	0.0007419	0.00179	0.5965	0.6699
Mismatch repair	1.044	0.1285	1.093	0.06737	1.06	0.09642	0.6009	0.6699
Nicotine addiction	0.0001578	0.0008363	0	0	1.78E-06	7.85E-06	0.6021	0.6699
Hematopoietic cell lineage	5.35E-06	3.16E-05	0	0	0	0	0.6065	0.6699
Cell adhesion molecules	4.47E-06	2.64E-05	0	0	0	0	0.6065	0.6699
Mucin type O-glycan biosynthesis	4.32E-06	2.55E-05	0	0	0	0	0.6065	0.6699
Cytokine-cytokine receptor interaction	3.72E-06	2.20E-05	0	0	0	0	0.6065	0.6699
Malaria	1.19E-06	7.05E-06	0	0	0	0	0.6065	0.6699
Glycosaminoglycan biosynthesis - keratan sulfate	8.93E-07	5.28E-06	0	0	0	0	0.6065	0.6699
Virion - Orthopoxvirus	4.47E-07	2.64E-06	0	0	0	0	0.6065	0.6699
Breast cancer	0.0008341	0.004278	0	0	2.51E-05	0.0001373	0.6066	0.6699
ErbB signaling pathway	0.0008176	0.004146	0	0	2.76E-05	0.0001514	0.6066	0.6699
Acute myeloid leukemia	0.0006304	0.003167	0	0	2.45E-05	0.0001341	0.6066	0.6699
PD-L1 expression and PD-1 checkpoint pathway in cancer	0.0007578	0.003847	7.82E-06	1.56E-05	1.95E-05	0.0001059	0.6115	0.6737
Aflatoxin biosynthesis	0.0002315	0.001265	0	0	8.58E-06	4.54E-05	0.6139	0.6747
Dioxin degradation	0.006481	0.008432	0.003965	0.004234	0.004402	0.002861	0.6239	0.6829
African trypanosomiasis	0.007524	0.004902	0.00701	0.002368	0.007097	0.005683	0.6243	0.6829
Neurotrophin signaling pathway	0.0007255	0.003717	2.08E-06	4.17E-06	2.27E-05	0.0001232	0.6261	0.6832
Toll and Imd signaling pathway	0.0003457	0.001915	0	0	3.58E-05	0.0001434	0.6279	0.6835
NF-kappa B signaling pathway	0.0005978	0.003249	0	0	3.33E-05	0.0001446	0.633	0.6873
Glioma	0.0009619	0.004933	2.08E-06	4.17E-06	2.80E-05	0.0001536	0.643	0.6966
Ubiquitin mediated proteolysis	0.005018	0.02565	4.17E-06	8.34E-06	0.0001081	0.0003333	0.6505	0.7031
MicroRNAs in cancer	0.128	0.02949	0.1299	0.0338	0.1221	0.02457	0.6559	0.7056
Kaposi sarcoma-associated herpesvirus infection	0.001191	0.005499	0.0001332	6.54E-05	0.0001943	0.0003291	0.656	0.7056
Hippo signaling pathway	0.0007738	0.004083	0	0	3.70E-05	0.0001478	0.6745	0.7238
mRNA surveillance pathway	0.004333	0.01892	0.001503	0.00223	0.0008427	0.001437	0.6796	0.7265
Collecting duct acid secretion	0.0006219	0.003232	0	0	2.25E-05	9.54E-05	0.6802	0.7265
Platelet activation	0.001149	0.004092	0.0002757	0.0004578	9.56E-05	0.0001646	0.6836	0.7285
Systemic lupus erythematosus	0.002883	0.008685	0.0003128	0.0005441	0.004468	0.01051	0.7082	0.7519
Amino sugar and nucleotide sugar metabolism	1.43	0.1531	1.515	0.163	1.455	0.1001	0.7089	0.7519
MAPK signaling pathway	0.002141	0.0066	0.001383	0.001125	0.001082	0.001227	0.7119	0.7533
Gastric cancer	0.002077	0.01028	2.08E-06	4.17E-06	2.64E-05	0.0001438	0.7227	0.763
Small cell lung cancer	0.0003146	0.001039	0.0001212	7.02E-05	0.0001939	0.000338	0.73	0.7689
Cholinergic synapse	0.0005166	0.002591	7.82E-06	1.56E-05	1.08E-05	4.11E-05	0.7357	0.7731
TGF-beta signaling pathway	0.0002677	0.001312	0	0	4.51E-06	2.07E-05	0.7397	0.7755
Neomycin, kanamycin and gentamicin biosynthesis	0.05342	0.0111	0.05575	0.01325	0.05321	0.008732	0.7426	0.7767
SNARE interactions in vesicular transport	0.0006519	0.00322	0	0	1.05E-05	5.40E-05	0.746	0.7785
Viral myocarditis	0.0003078	0.001008	0.0001254	7.66E-05	0.000166	0.0003147	0.7533	0.7843
Hepatitis B	0.0007902	0.003368	0.000129	5.85E-05	0.0001832	0.0003186	0.7714	0.8014
Focal adhesion	0.00144	0.00543	0.0002757	0.0004578	0.0001339	0.0002319	0.7781	0.8064
Human immunodeficiency virus 1 infection	0.003147	0.01593	0.0001233	7.33E-05	0.0001965	0.0003386	0.7798	0.8064
Human cytomegalovirus infection	0.001414	0.006713	0.0001233	7.33E-05	0.0002033	0.0003601	0.7866	0.8116
Colorectal cancer	0.001664	0.008129	0.0001212	7.02E-05	0.0001945	0.0003387	0.7894	0.8126
C-type lectin receptor signaling pathway	0.0004534	0.002323	2.08E-06	4.17E-06	2.68E-05	0.0001088	0.7924	0.8138
Cardiac muscle contraction	0.004122	0.01203	0.0003975	9.11E-05	0.002045	0.003941	0.8053	0.8253
Epstein-Barr virus infection	0.002426	0.01189	0.0001233	7.33E-05	0.0001939	0.0003379	0.8179	0.8363
Rheumatoid arthritis	0.0008178	0.004268	3.13E-06	6.25E-06	2.25E-05	9.54E-05	0.8435	0.8605
Prolactin signaling pathway	0.04065	0.008647	0.04071	0.008838	0.04289	0.0128	0.8797	0.8955
Signaling pathways regulating pluripotency of stem cells	0.000333	0.001694	7.82E-06	1.56E-05	5.69E-06	2.81E-05	0.8909	0.9048
Phenylalanine metabolism	0.1576	0.06285	0.1316	0.07255	0.1419	0.02124	0.9027	0.9147
Neutrophil extracellular trap formation	0.001515	0.007873	1.98E-05	3.96E-05	5.39E-05	0.0002679	0.9315	0.9419
Vascular smooth muscle contraction	0.0009412	0.004915	2.08E-06	4.17E-06	3.17E-05	9.99E-05	0.9353	0.9428
Cellular senescence	0.002904	0.01515	2.08E-06	4.17E-06	4.46E-05	0.0002399	0.9366	0.9428
Complement and coagulation cascades	6.02E-06	1.67E-05	7.74E-07	1.55E-06	1.58E-05	6.27E-05	0.9535	0.9577
Proteoglycans in cancer	0.03985	0.009353	0.03936	0.003941	0.03846	0.003199	0.9672	0.9693
Oxytocin signaling pathway	0.001198	0.006191	2.08E-06	4.17E-06	3.66E-05	0.0001279	0.9871	0.9871
