# Supplementary material for: A relationship between body size and the gut microbiome suggests a conservation strategy
Source: Microbiol Spectr. 2025 May 21;13(7):e00294-25. doi: 10.1128/spectrum.00294-25 (PMC12210924; doi:10.1128/spectrum.00294-25)
Supplement: Table S4 — Distribution of significantly changed enzymes related to KOs across different groups. [file spectrum.00294-25-s0004.xlsx]

## Sheet: Supplementary table S4
Table S4. The distribution of significantly changed enzymes related to KOs across different groups
Name	Large-Mean(%)	Large-Sd(%)	Middle-Mean(%)	Middle-Sd(%)	Small-Mean(%)	Small-Sd(%)	Pvalue	Corrected pvalue
3.7.1.4	1.38E-05	3.81E-05	0	0	0.001121	0.001196	1.37E-10	1.31E-07
2.7.1.146	3.12E-05	6.42E-05	1.76E-05	1.61E-05	0.002277	0.003437	1.38E-10	1.31E-07
2.7.1.147	3.12E-05	6.42E-05	1.76E-05	1.61E-05	0.002277	0.003437	1.38E-10	1.31E-07
3.2.1.37	0.008208	0.008531	0.004084	0.001598	0.04329	0.02568	2.33E-10	1.31E-07
2.8.1.1	0.03297	0.01903	0.05126	0.03192	0.007124	0.006983	2.47E-10	1.31E-07
2.8.1.2	0.03098	0.01755	0.05072	0.03201	0.006422	0.007032	3.21E-10	1.31E-07
3.10.1.1	0.0002356	0.0007419	1.28E-05	9.06E-06	0.006111	0.004365	3.44E-10	1.31E-07
2.8.1.16	3.82E-05	0.0001972	0	0	0.003738	0.003978	3.52E-10	1.31E-07
2.6.1.37	0.005341	0.006457	0.006582	0.01035	0.0286	0.01092	3.66E-10	1.31E-07
2.2.1.14	2.21E-05	0.0001046	0	0	0.0007679	0.0008587	5.17E-10	1.64E-07
2.4.2.14	0.1627	0.02876	0.1894	0.01111	0.219	0.02903	6.86E-10	1.64E-07
6.3.2.59	1.81E-05	0.0001036	0	0	0.0007716	0.001553	7.05E-10	1.64E-07
3.1.3.91	6.30E-05	0.000163	0.000401	0.0007786	0.001716	0.001819	7.55E-10	1.64E-07
2.7.7.43	0.001447	0.005563	0.001117	0.00142	1.13E-05	3.20E-05	7.84E-10	1.64E-07
1.20.4.4	0.01473	0.00669	0.01528	0.008701	0.0342	0.01115	7.93E-10	1.64E-07
3.2.1.55	0.01258	0.01358	0.007106	0.003815	0.05064	0.01842	8.11E-10	1.64E-07
5.3.1.16	0.02064	0.01386	0.008813	0.007898	0.05899	0.0206	1.11E-09	1.98E-07
3.11.1.1	0.003959	0.00588	0.007729	0.01306	0.02359	0.009551	1.13E-09	1.98E-07
4.3.2.10	0.03663	0.02525	0.01834	0.01402	0.1014	0.03088	1.21E-09	1.98E-07
4.2.99.18	0.2156	0.02091	0.2204	0.009291	0.1688	0.02137	1.30E-09	1.98E-07
3.1.3.70	0.002928	0.005427	0.0007794	0.001343	7.69E-05	0.0001934	1.34E-09	1.98E-07
3.1.4.57	0.00323	0.003689	0.003399	0.001466	0.01438	0.006663	1.35E-09	1.98E-07
2.7.1.47	0.002049	0.004821	0.0002858	0.000309	1.56E-05	5.76E-05	1.48E-09	2.02E-07
5.4.99.58	2.58E-05	0.0001525	0	0	0.0008139	0.001597	1.62E-09	2.02E-07
3.6.1.65	0.001797	0.002664	0.0004778	0.0007571	5.54E-05	0.0001009	1.65E-09	2.02E-07
2.1.1.376	0	0	0	0	0.0006176	0.001022	1.75E-09	2.02E-07
2.6.1.108	0	0	0	0	0.0005564	0.0009235	1.75E-09	2.02E-07
2.1.1.249	0	0	0	0	0.0002836	0.0003027	1.75E-09	2.02E-07
3.2.1.99	0.004475	0.007356	0.0006094	0.0004598	0.02537	0.01312	1.91E-09	2.13E-07
3.1.1.109	0.003128	0.004845	0.001408	0.001684	7.39E-05	0.0001521	1.98E-09	2.14E-07
3.5.4.31	0.02478	0.01206	0.0102	0.002433	0.07096	0.02553	2.24E-09	2.26E-07
3.5.4.28	0.02478	0.01206	0.0102	0.002433	0.07096	0.02553	2.24E-09	2.26E-07
2.7.7.49	0.2019	0.1241	0.1392	0.04839	0.47	0.1395	2.43E-09	2.38E-07
3.1.1.117	0.001476	0.003395	0.0001077	0.0001965	0.02108	0.01365	2.57E-09	2.44E-07
1.3.99.5	0.004663	0.007051	0.002722	0.001022	9.94E-05	0.0001363	2.87E-09	2.58E-07
2.5.1.25	0.004872	0.008066	0.001342	0.002203	0.0001725	0.0003619	2.95E-09	2.58E-07
3.2.1.21	0.1589	0.0974	0.219	0.07048	0.3746	0.09883	2.96E-09	2.58E-07
2.5.1.76	2.86E-05	0.0001581	0	0	0.003851	0.004671	3.09E-09	2.61E-07
4.1.3.38	0.05298	0.01179	0.0326	0.01742	0.03025	0.008655	3.16E-09	2.61E-07
1.16.3.3	0.0009993	0.001316	0.0004289	0.0003644	9.86E-05	0.000519	3.40E-09	2.71E-07
1.13.11.16	0.002515	0.004646	0.001103	0.00168	8.44E-05	0.0001752	3.48E-09	2.71E-07
1.16.1.9	0.005458	0.008997	0.002001	0.00343	0.0001829	0.0004337	3.58E-09	2.71E-07
7.1.1.3	0.01446	0.02314	0.003975	0.006255	0.0004951	0.00112	3.61E-09	2.71E-07
2.1.1.200	0.005513	0.01036	0.001633	0.002861	0.0001541	0.0003423	3.82E-09	2.80E-07
4.6.1.21	0.005254	0.009033	0.00179	0.003081	0.0001764	0.0003865	4.10E-09	2.83E-07
1.1.99.21	3.60E-07	2.13E-06	3.91E-05	4.28E-05	0	0	4.14E-09	2.83E-07
1.1.5.12	0.006773	0.01039	0.003099	0.004588	0.0002297	0.0005004	4.19E-09	2.83E-07
1.8.99.5	0.0007381	0.00152	0.001052	0.001104	0.009779	0.006401	4.21E-09	2.83E-07
7.2.2.17	0.007899	0.008219	0.007467	0.01091	0.0006618	0.001147	4.75E-09	2.94E-07
3.4.23.51	0.001572	0.001767	0.0005579	5.69E-05	0.0001234	0.0002563	4.99E-09	2.94E-07
1.1.1.284	0.01158	0.01275	0.01054	0.0158	0.0007816	0.001041	5.00E-09	2.94E-07
3.1.1.45	0.009491	0.01517	0.003533	0.005368	0.0002498	0.0006208	5.03E-09	2.94E-07
3.1.2.12	0.008272	0.01325	0.002712	0.00441	0.0003083	0.0007211	5.05E-09	2.94E-07
3.4.23.49	0.005468	0.008486	0.001142	0.002089	0.0001652	0.0004396	5.20E-09	2.94E-07
2.7.2.15	0.006439	0.01004	0.00195	0.00307	0.0002347	0.000501	5.28E-09	2.94E-07
1.14.13.127	0.005372	0.009006	0.002009	0.003114	0.0001717	0.00042	5.28E-09	2.94E-07
1.1.1.281	0.0001711	0.000527	0	0	0.002772	0.002488	5.35E-09	2.94E-07
1.14.12.19	0.006476	0.0112	0.002474	0.004014	0.0002979	0.0006993	5.51E-09	2.94E-07
1.1.1.179	0.0001236	0.0001459	0.0001949	0.0001654	0.00513	0.005935	5.54E-09	2.94E-07
2.7.1.192	0.004853	0.008638	0.001709	0.002809	0.0001784	0.0004735	5.55E-09	2.94E-07
1.2.1.19	0.004725	0.008291	0.002128	0.003681	0.0001582	0.0003914	5.62E-09	2.94E-07
4.1.1.85	0.005301	0.006475	0.001776	0.002471	0.000377	0.001071	5.64E-09	2.94E-07
1.1.1.411	0.005031	0.009101	0.00153	0.002438	0.000155	0.0004069	5.82E-09	2.95E-07
6.2.1.71	0.005701	0.009053	0.002467	0.003213	0.0002288	0.0004137	5.85E-09	2.95E-07
5.4.3.9	0.001944	0.002274	0.0006269	0.0005976	9.83E-05	0.0002327	6.04E-09	3.00E-07
1.10.3.17	0.003102	0.005322	0.0008055	0.00138	0.0001129	0.000308	6.29E-09	3.04E-07
3.3.2.1	0.005338	0.009013	0.001804	0.002984	0.0001636	0.0004017	6.30E-09	3.04E-07
1.14.99.46	0.004828	0.008345	0.001871	0.003309	0.0001839	0.000414	6.46E-09	3.07E-07
2.7.8.31	0.003937	0.006863	0.00139	0.002358	0.0001519	0.0004183	6.66E-09	3.12E-07
1.3.1.87	0.004768	0.008793	0.00207	0.003433	0.000204	0.0004781	6.77E-09	3.12E-07
3.2.1.25	0.01189	0.01249	0.001157	0.0008487	0.04198	0.01692	6.92E-09	3.15E-07
1.13.11.93	0.005147	0.009243	0.001492	0.002392	0.0001722	0.0003909	7.09E-09	3.15E-07
1.1.1.58	0.008196	0.01036	0.003982	0.00442	0.03147	0.01306	7.12E-09	3.15E-07
6.2.1.72	0.003917	0.005618	0.001503	0.0016	0.0001747	0.0003485	7.33E-09	3.20E-07
1.1.99.1	0.004169	0.006427	0.002387	0.00325	0.0001621	0.0003014	7.49E-09	3.22E-07
2.4.2.59	1.42E-05	5.82E-05	0	0	0.000433	0.0007799	7.61E-09	3.22E-07
5.3.3.14	0.005036	0.007014	0.00141	0.001855	0.0002089	0.0003347	7.73E-09	3.22E-07
2.4.2.43	0.00692	0.01181	0.002042	0.003418	0.0002558	0.0005819	7.80E-09	3.22E-07
1.1.1.23	0.02349	0.01676	0.01007	0.007341	0.06099	0.02198	7.93E-09	3.22E-07
3.1.2.32	4.99E-05	0.0001292	5.58E-05	0.0001033	0.0005078	0.0005064	7.98E-09	3.22E-07
1.1.1.282	0.003772	0.007291	0.001132	0.00194	0.0001331	0.0003472	8.22E-09	3.24E-07
3.5.1.135	0.002338	0.004303	0.0005946	0.0009539	8.52E-05	0.00018	8.22E-09	3.24E-07
5.4.99.20	0.004912	0.007936	0.00136	0.001644	0.0001826	0.0003359	8.41E-09	3.27E-07
4.2.1.7	0.01128	0.01106	0.004008	0.005035	0.0375	0.01462	8.82E-09	3.33E-07
4.1.1.8	0.01122	0.01177	0.004039	0.002983	0.0009259	0.001968	8.85E-09	3.33E-07
2.8.3.16	0.008685	0.009589	0.003263	0.0026	0.0007061	0.001404	8.87E-09	3.33E-07
6.3.2.14	0.01837	0.02839	0.006864	0.009519	0.0008096	0.00151	9.47E-09	3.52E-07
4.1.1.47	0.005535	0.008279	0.00362	0.004354	0.0002502	0.0004222	9.62E-09	3.53E-07
2.7.1.89	0.005311	0.009573	0.00154	0.002569	0.0002058	0.0004205	9.74E-09	3.53E-07
1.8.7.3	0.009654	0.007861	0.0116	0.008573	0.04047	0.01981	1.00E-08	3.54E-07
1.8.98.4	0.009654	0.007861	0.0116	0.008573	0.04047	0.01981	1.00E-08	3.54E-07
5.3.3.10	0.001882	0.003934	0.0008064	0.001422	4.32E-05	0.0001153	1.01E-08	3.54E-07
3.6.1.26	0.004876	0.008075	0.00178	0.002948	0.0001867	0.0004713	1.08E-08	3.66E-07
5.3.1.32	0.001024	0.001905	0.0003044	0.0004678	3.19E-05	7.98E-05	1.08E-08	3.66E-07
5.1.99.7	0.002073	0.003681	0.0003813	0.0004687	7.73E-05	0.0001595	1.08E-08	3.66E-07
1.6.1.1	0.005863	0.009364	0.002118	0.003374	0.0002326	0.0004267	1.09E-08	3.66E-07
3.5.1.105	0.003475	0.006174	0.000764	0.00118	0.0001233	0.000293	1.14E-08	3.76E-07
5.1.2.3	0.01635	0.02457	0.008682	0.01187	0.0006734	0.001167	1.16E-08	3.76E-07
2.7.8.42	0.004706	0.007628	0.001371	0.002355	0.0001725	0.0003991	1.18E-08	3.76E-07
3.2.1.139	0.001672	0.002862	0.001265	0.0006384	0.009612	0.006948	1.18E-08	3.76E-07
3.1.3.4	0.006055	0.0112	0.00138	0.002256	0.0001809	0.0003931	1.19E-08	3.76E-07
1.11.1.21	0.01011	0.01414	0.003561	0.004596	0.0006804	0.001581	1.20E-08	3.76E-07
4.2.1.19	0.02189	0.01737	0.007175	0.004319	0.05394	0.01715	1.20E-08	3.76E-07
1.5.1.7	0.0288	0.0179	0.0283	0.0204	0.06543	0.01604	1.22E-08	3.78E-07
1.14.99.60	0.004783	0.008975	0.001155	0.001886	0.0001526	0.0003145	1.26E-08	3.86E-07
3.6.1.75	0.005738	0.01025	0.00138	0.002256	0.0001809	0.0003931	1.28E-08	3.89E-07
1.14.14.34	0.004462	0.007136	0.00348	0.005125	0.0001549	0.0003708	1.32E-08	3.95E-07
1.14.14.5	0.004462	0.007136	0.00348	0.005125	0.0001549	0.0003708	1.32E-08	3.95E-07
4.1.1.59	0.0006382	0.001223	6.87E-05	9.30E-05	0.005387	0.005963	1.35E-08	4.00E-07
2.1.1.174	0.00624	0.01106	0.002089	0.003638	0.0002503	0.000494	1.37E-08	4.03E-07
2.3.3.9	0.01753	0.02709	0.01173	0.01505	0.0008404	0.001547	1.40E-08	4.04E-07
2.3.1.109	0.004519	0.008334	0.001699	0.00293	0.0001791	0.0004253	1.41E-08	4.04E-07
4.1.2.28	0.003591	0.004287	0.00328	0.003755	0.01292	0.005499	1.41E-08	4.04E-07
2.6.1.88	0.003022	0.00487	0.001106	0.001816	0.0001179	0.0002494	1.45E-08	4.09E-07
2.3.1.193	0.009729	0.01891	0.0026	0.004397	0.000337	0.0006607	1.46E-08	4.09E-07
2.7.9.6	0.004274	0.007451	0.001902	0.002034	3.93E-05	5.33E-05	1.50E-08	4.16E-07
3.5.1.96	0.005003	0.008765	0.001531	0.00268	0.0002035	0.0004087	1.54E-08	4.23E-07
2.4.1.347	0.008405	0.0132	0.007972	0.009292	0.0003206	0.0005515	1.54E-08	4.23E-07
1.14.11.17	0.005062	0.008975	0.002188	0.003778	0.0001976	0.0004424	1.59E-08	4.29E-07
1.8.1.8	0.003338	0.005531	0.001413	0.00242	0.0001781	0.000338	1.60E-08	4.29E-07
2.6.1.81	0.005026	0.009091	0.001586	0.002682	0.0001787	0.0004188	1.63E-08	4.35E-07
1.1.1.95	0.07576	0.02173	0.06758	0.0213	0.1137	0.0209	1.65E-08	4.37E-07
4.1.2.21	0.006151	0.0107	0.001721	0.003038	0.0002386	0.0005076	1.69E-08	4.45E-07
3.6.1.67	0.003984	0.005487	0.001415	0.001211	0.0001804	0.00025	1.73E-08	4.50E-07
1.14.13.240	0.005659	0.01007	0.001517	0.002536	0.0002152	0.000441	1.82E-08	4.69E-07
1.3.1.28	0.00413	0.006539	0.001628	0.00213	0.00015	0.0002757	1.87E-08	4.74E-07
1.17.5.3	0.009609	0.01649	0.002811	0.004551	0.0003911	0.000789	1.87E-08	4.74E-07
7.2.2.22	0.01993	0.01496	0.03392	0.02655	0.00675	0.02145	1.88E-08	4.74E-07
1.1.5.2	0.006801	0.01038	0.00227	0.00358	0.0002446	0.0005564	1.90E-08	4.75E-07
3.7.1.14	0.004339	0.007772	0.001952	0.003353	0.0001868	0.0004399	1.93E-08	4.80E-07
1.1.1.81	0.01238	0.02043	0.005182	0.009013	0.0004998	0.001119	1.96E-08	4.80E-07
1.1.1.79	0.01238	0.02043	0.005182	0.009013	0.0004998	0.001119	1.96E-08	4.80E-07
3.5.2.17	0.001194	0.001741	0.00107	0.001202	6.40E-05	0.0001237	2.01E-08	4.86E-07
4.2.1.149	0.006187	0.01046	0.002433	0.003695	0.0002367	0.0005732	2.02E-08	4.86E-07
4.1.2.57	0.005703	0.009805	0.002075	0.003528	0.0002101	0.0004565	2.06E-08	4.93E-07
2.6.1.9	0.039	0.02158	0.02754	0.02358	0.0854	0.02875	2.08E-08	4.93E-07
5.3.3.8	0.009416	0.0145	0.004015	0.005779	0.0004042	0.0007164	2.10E-08	4.95E-07
2.4.1.280	0.000405	0.0006121	4.79E-05	5.95E-05	0.006584	0.01049	2.12E-08	4.95E-07
4.3.2.7	0.005137	0.01045	0.001384	0.002201	0.0001793	0.0003827	2.14E-08	4.95E-07
3.4.24.55	0.008656	0.01551	0.002024	0.003101	0.0003071	0.0006527	2.19E-08	4.95E-07
1.8.98.6	0.01272	0.0106	0.01786	0.01496	0.05273	0.02535	2.19E-08	4.95E-07
4.2.1.130	0.004578	0.008401	0.001858	0.002413	0.0002005	0.0003964	2.20E-08	4.95E-07
3.2.1.40	0.02005	0.02558	0.01728	0.0111	0.08493	0.03915	2.20E-08	4.95E-07
2.6.1.87	0.003992	0.006999	0.001197	0.001924	0.0001653	0.000355	2.21E-08	4.95E-07
6.3.1.11	0.004253	0.008182	0.001465	0.002405	0.0001442	0.0003509	2.26E-08	5.03E-07
4.1.1.35	0.007558	0.006267	0.002934	0.001743	0.02658	0.01267	2.34E-08	5.17E-07
2.7.1.19	0.005668	0.009412	0.001868	0.003056	0.0002676	0.0005071	2.37E-08	5.18E-07
2.3.1.210	0.005839	0.01041	0.001784	0.002805	0.000232	0.0004584	2.38E-08	5.18E-07
2.7.1.51	0.006909	0.01129	0.002435	0.004125	0.0002674	0.0005482	2.39E-08	5.18E-07
4.1.1.68	0.006639	0.01221	0.004472	0.004749	0.0002951	0.0005138	2.47E-08	5.28E-07
1.14.11.47	0.005542	0.009355	0.00135	0.002227	0.0002409	0.0004599	2.47E-08	5.28E-07
4.1.99.3	0.009405	0.0127	0.007195	0.007538	0.0006396	0.001077	2.50E-08	5.30E-07
2.3.1.222	0.001283	0.002636	0.0001252	0.0001776	1.82E-05	5.39E-05	2.52E-08	5.32E-07
2.4.1.281	0.001795	0.004649	4.78E-06	9.57E-06	0.01176	0.008228	2.56E-08	5.36E-07
4.1.1.82	0.0007633	0.0014	0.0001608	0.0001024	0.005174	0.003453	2.59E-08	5.39E-07
1.1.1.140	0.01814	0.01773	0.02027	0.01589	0.004203	0.008108	2.65E-08	5.45E-07
3.1.1.108	0.004224	0.006887	0.001405	0.002249	0.0001764	0.0004612	2.65E-08	5.45E-07
1.1.1.35	0.02343	0.02609	0.02372	0.02391	0.003134	0.00236	2.75E-08	5.62E-07
3.4.24.30	0.0006825	0.001254	0.0001513	0.0001314	4.34E-06	9.47E-06	2.78E-08	5.65E-07
1.8.1.18	0.006026	0.006646	0.002277	0.002148	0.0004758	0.0009786	2.85E-08	5.74E-07
3.5.1.110	0.003168	0.005312	0.001221	0.002158	0.0001169	0.0002292	2.93E-08	5.87E-07
1.1.1.14	0.03016	0.01586	0.05029	0.04682	0.07089	0.02584	3.04E-08	6.05E-07
3.1.1.107	0.002655	0.004779	0.0008513	0.001607	5.24E-05	0.0001639	3.09E-08	6.12E-07
3.2.1.196	0.009965	0.01688	0.004674	0.005314	0.0004274	0.0007295	3.12E-08	6.14E-07
1.12.7.2	0.05399	0.03723	0.02474	0.02098	0.01304	0.0155	3.16E-08	6.18E-07
6.3.2.38	0.003664	0.006573	0.0007664	0.001454	0.0002229	0.0007515	3.25E-08	6.33E-07
4.1.1.18	0.0153	0.0242	0.003892	0.006002	0.0008257	0.001541	3.40E-08	6.54E-07
2.3.1.242	0.004685	0.00779	0.001501	0.002629	0.0001789	0.0003908	3.42E-08	6.54E-07
2.7.1.59	0.002971	0.007518	0.000445	0.0007792	8.55E-05	0.0001828	3.42E-08	6.54E-07
1.5.1.50	0.003507	0.006085	0.00103	0.001741	0.0001378	0.0002692	3.47E-08	6.58E-07
7.6.2.15	0.004448	0.007996	0.003841	0.00604	0.0002268	0.0003081	3.50E-08	6.61E-07
1.2.1.72	0.001398	0.002088	0.000267	0.0004341	7.61E-05	0.0001666	3.65E-08	6.85E-07
2.3.1.174	0.002538	0.003974	0.001036	0.00176	0.0001166	0.0003358	3.69E-08	6.85E-07
2.3.1.61	0.0173	0.02151	0.02456	0.02438	0.002522	0.002289	3.69E-08	6.85E-07
1.1.1.52	0.0004574	0.001229	0.0003521	0.0006789	0.004679	0.003336	3.81E-08	7.03E-07
5.1.3.11	0.001468	0.004612	1.68E-05	2.75E-05	0.00473	0.004526	3.83E-08	7.03E-07
7.3.2.6	0.001244	0.001453	0.000615	0.0003614	0.008349	0.006362	3.87E-08	7.05E-07
2.6.1.85	0.1425	0.03698	0.1699	0.09628	0.07438	0.03211	3.90E-08	7.05E-07
1.1.1.373	0.005836	0.01013	0.001987	0.003354	0.0002432	0.000463	3.91E-08	7.05E-07
2.3.1.102	0.003264	0.006341	0.0008083	0.001544	0.000195	0.0006476	4.08E-08	7.31E-07
1.17.98.3	0.001082	0.00131	0.002686	0.002812	0.008815	0.006472	4.19E-08	7.48E-07
4.2.1.85	3.04E-06	1.03E-05	0	0	0.0006697	0.001053	4.22E-08	7.48E-07
2.7.1.113	0.005086	0.00533	0.002529	0.002485	0.0004435	0.0006887	4.25E-08	7.48E-07
2.4.1.369	0.002821	0.004904	0.001102	0.001897	7.81E-05	0.0002212	4.29E-08	7.48E-07
2.3.1.223	0.002495	0.003975	0.001008	0.001714	0.0001149	0.0003363	4.29E-08	7.48E-07
2.8.3.27	0.005067	0.008699	0.002222	0.003787	0.0002612	0.0006516	4.31E-08	7.48E-07
1.2.1.60	0.004669	0.008263	0.004268	0.00491	0.0002355	0.0003065	4.40E-08	7.59E-07
7.2.2.16	0.02641	0.01971	0.01261	0.009193	0.003748	0.006406	4.48E-08	7.66E-07
2.3.1.53	0.007758	0.006441	0.002948	0.002245	0.001352	0.004162	4.48E-08	7.66E-07
1.12.2.1	5.11E-05	0.0003022	0	0	0.001563	0.002577	4.59E-08	7.80E-07
5.3.1.35	0.00409	0.007313	0.00128	0.001926	0.0001544	0.0003405	4.63E-08	7.83E-07
3.2.1.177	0.02299	0.0197	0.01504	0.005348	0.06284	0.02647	4.67E-08	7.83E-07
4.2.2.6	0.0009306	0.00155	1.16E-05	1.38E-05	0.005396	0.003508	4.68E-08	7.83E-07
2.1.1.64	0.00409	0.007335	0.001008	0.00159	0.0002237	0.0006368	4.84E-08	8.01E-07
2.1.1.222	0.003858	0.007163	0.001008	0.00159	0.0002237	0.0006368	4.84E-08	8.01E-07
4.1.3.40	0.005072	0.009184	0.001448	0.002391	0.0002353	0.0005396	4.93E-08	8.11E-07
6.3.2.2	0.0712	0.02958	0.06999	0.004641	0.03471	0.01403	4.95E-08	8.11E-07
1.1.1.183	0.003376	0.005802	0.0008308	0.001258	0.0001481	0.0003349	5.06E-08	8.25E-07
4.2.1.9	0.06874	0.02506	0.06816	0.02322	0.1154	0.02821	5.32E-08	8.59E-07
1.5.1.41	0.003141	0.004909	0.0009833	0.001688	0.000196	0.0004116	5.32E-08	8.59E-07
4.2.3.152	0	0	3.25E-05	4.24E-05	0	0	5.37E-08	8.60E-07
1.8.1.7	0.01126	0.01094	0.005625	0.003855	0.0009065	0.001778	5.38E-08	8.60E-07
5.1.3.30	0.0006316	0.001557	0.0004974	0.0005591	0.003053	0.001843	5.45E-08	8.62E-07
5.1.3.31	0.0006316	0.001557	0.0004974	0.0005591	0.003053	0.001843	5.45E-08	8.62E-07
1.8.98.5	0.01164	0.009693	0.01517	0.01227	0.04392	0.02062	5.47E-08	8.62E-07
3.7.1.22	0.03801	0.02682	0.02087	0.01193	0.01088	0.015	5.60E-08	8.78E-07
1.1.1.65	0.004664	0.008479	0.001232	0.001946	0.0001613	0.0002796	5.81E-08	9.07E-07
6.3.1.2	0.1899	0.03392	0.2209	0.02063	0.2527	0.03539	5.93E-08	9.17E-07
1.1.1.215	0.007322	0.01163	0.003656	0.006511	0.000309	0.0007138	5.93E-08	9.17E-07
2.3.1.35	0.02488	0.01584	0.0215	0.007758	0.05747	0.0248	6.11E-08	9.40E-07
2.1.1.13	0.1265	0.04667	0.1561	0.03856	0.2	0.03042	6.16E-08	9.42E-07
1.14.14.9	0.005316	0.01068	0.001733	0.002978	0.0001933	0.0004473	6.18E-08	9.42E-07
2.3.3.13	0.03922	0.02227	0.03216	0.0165	0.07968	0.02515	6.33E-08	9.59E-07
6.3.1.8	0.002429	0.004498	0.0007762	0.00128	9.60E-05	0.000251	6.42E-08	9.59E-07
3.5.1.78	0.002429	0.004498	0.0007762	0.00128	9.60E-05	0.000251	6.42E-08	9.59E-07
2.1.1.79	0.04367	0.03026	0.02743	0.02284	0.006958	0.009411	6.44E-08	9.59E-07
2.5.1.141	0.007986	0.01154	0.009692	0.01305	0.0005004	0.0005654	6.47E-08	9.59E-07
1.16.3.4	0.004833	0.007449	0.001635	0.00284	0.0002398	0.0004707	6.47E-08	9.59E-07
1.14.13.59	0.004763	0.008573	0.002448	0.004335	0.0001993	0.0006305	6.55E-08	9.66E-07
5.3.1.30	0.02536	0.01697	0.01209	0.00804	0.008481	0.01117	6.74E-08	9.89E-07
2.3.1.18	0.01185	0.005708	0.008591	0.005043	0.02185	0.006629	6.80E-08	9.94E-07
1.8.1.2	0.01324	0.02167	0.007023	0.01083	0.0005522	0.0008176	6.88E-08	9.95E-07
3.5.3.23	0.003733	0.006584	0.00112	0.00178	0.0001752	0.0003742	6.88E-08	9.95E-07
1.2.1.24	0.004624	0.007713	0.001415	0.002298	0.0002839	0.0007994	6.90E-08	9.95E-07
1.1.1.308	0.0004335	0.001105	0.0007375	0.001289	0.00582	0.007438	7.12E-08	1.02E-06
1.18.1.3	0.009218	0.0196	0.01046	0.01605	0.0003474	0.0005334	7.20E-08	1.03E-06
2.5.1.18	0.01541	0.02619	0.004008	0.00623	0.0007171	0.001205	7.66E-08	1.09E-06
1.13.11.15	0.001986	0.004238	0.0006851	0.001203	9.35E-05	0.000243	7.71E-08	1.09E-06
3.1.21.7	0.002301	0.00364	0.0008816	0.00151	9.81E-05	0.0001544	7.78E-08	1.10E-06
1.2.1.71	0.004237	0.007611	0.001703	0.002833	0.0001977	0.0003737	8.19E-08	1.15E-06
3.2.1.11	0.0001527	0.0005347	0	0	0.002468	0.003604	8.26E-08	1.16E-06
3.2.1.136	0.0006576	0.001981	0	0	0.004005	0.003351	8.54E-08	1.19E-06
1.2.4.1	0.02819	0.02803	0.0307	0.02766	0.001987	0.00214	8.56E-08	1.19E-06
3.2.1.45	0.004969	0.006709	0.008381	0.01342	0.01785	0.007525	8.65E-08	1.19E-06
2.4.2.17	0.02226	0.01444	0.00954	0.006686	0.04496	0.01502	8.77E-08	1.21E-06
1.2.1.76	0.0001736	0.000479	0.0001569	0.0003138	0.001561	0.001277	9.00E-08	1.23E-06
3.6.4.13	0.3928	0.1503	0.3708	0.06247	0.2629	0.04039	9.12E-08	1.24E-06
1.12.98.1	0.0005151	0.002099	0.0001089	0.0002094	0.002642	0.00218	9.24E-08	1.25E-06
1.14.11.33	0.004357	0.006669	0.003318	0.00348	0.0002568	0.0005111	9.30E-08	1.26E-06
1.2.99.7	0.01172	0.005709	0.0059	0.002673	0.03026	0.02532	9.47E-08	1.27E-06
1.14.13.24	0.0006753	0.001436	0.0005725	0.0007417	3.78E-06	9.13E-06	9.50E-08	1.27E-06
2.1.1.181	0.00535	0.008693	0.001567	0.002516	0.000286	0.0005898	9.65E-08	1.29E-06
1.12.1.3	0.04676	0.02493	0.0488	0.04666	0.1158	0.04422	9.78E-08	1.30E-06
2.7.11.5	0.005491	0.009464	0.002076	0.00366	0.0003777	0.0009384	9.82E-08	1.30E-06
2.7.1.60	0.003986	0.007065	0.001523	0.002628	0.0001896	0.0004065	1.02E-07	1.34E-06
3.2.2.8	0.00502	0.007802	0.005239	0.006545	0.000665	0.0005263	1.02E-07	1.34E-06
2.8.1.11	0.03989	0.02367	0.04337	0.03838	0.0116	0.01911	1.04E-07	1.35E-06
1.11.1.28	0.005983	0.006229	0.005686	0.005889	0.0004529	0.000766	1.04E-07	1.35E-06
3.5.1.94	0.00373	0.006986	0.001261	0.002121	0.0001396	0.00032	1.04E-07	1.35E-06
3.1.4.52	0.02856	0.04755	0.008105	0.01312	0.001922	0.00326	1.05E-07	1.36E-06
1.1.1.305	0.004396	0.007318	0.001626	0.002651	0.0001786	0.0004224	1.06E-07	1.36E-06
2.1.2.13	0.004396	0.007318	0.001626	0.002651	0.0001786	0.0004224	1.06E-07	1.36E-06
3.4.24.29	0.004556	0.004597	0.001309	0.0009185	0.0004309	0.0009491	1.07E-07	1.36E-06
2.3.3.3	0.005323	0.003742	0.005107	0.002982	0.01426	0.007375	1.12E-07	1.42E-06
6.2.1.17	0.007338	0.01169	0.009683	0.01255	0.0008147	0.002685	1.13E-07	1.43E-06
2.3.1.28	0.01614	0.01115	0.01053	0.007195	0.04496	0.02557	1.16E-07	1.46E-06
3.4.21.105	0.02774	0.01927	0.01318	0.008791	0.005666	0.00716	1.18E-07	1.48E-06
1.1.2.3	0.00566	0.009613	0.005761	0.009743	0.0003749	0.0008059	1.23E-07	1.53E-06
1.2.1.39	0.004141	0.008334	0.005399	0.009197	0.0001646	0.0003502	1.31E-07	1.64E-06
6.3.2.3	0.007458	0.01488	0.002322	0.003443	0.0004209	0.0009137	1.32E-07	1.64E-06
3.4.21.50	0.0004623	0.002399	0	0	0.002487	0.003783	1.36E-07	1.68E-06
4.1.1.44	0.008905	0.01269	0.008656	0.007215	0.02922	0.01275	1.36E-07	1.68E-06
1.4.3.21	0.005364	0.01212	0.00301	0.003389	0.0001475	0.000405	1.40E-07	1.72E-06
2.6.1.120	0.0004242	0.00142	0.0001664	0.0003329	0.003132	0.002892	1.48E-07	1.81E-06
7.6.2.7	0.003238	0.005091	0.001291	0.002107	0.0003745	0.0009617	1.52E-07	1.85E-06
1.2.1.99	0.004523	0.007408	0.003377	0.004127	0.0003722	0.0009315	1.56E-07	1.89E-06
3.4.11.5	0.02918	0.0187	0.02893	0.01805	0.009057	0.009869	1.56E-07	1.89E-06
1.8.5.9	0.004213	0.007838	0.0009903	0.001539	0.0002375	0.0004845	1.61E-07	1.91E-06
1.3.1.114	0	0	0	0	0.0001375	0.0005548	1.61E-07	1.91E-06
2.7.1.14	0	0	0	0	8.95E-05	0.0001422	1.61E-07	1.91E-06
5.1.3.44	0	0	0	0	4.32E-05	7.26E-05	1.61E-07	1.91E-06
3.4.14.12	0.0002081	0.001168	0	0	0.0009394	0.001625	1.63E-07	1.93E-06
5.1.3.1	0.09333	0.01578	0.09822	0.02178	0.1157	0.01012	1.64E-07	1.94E-06
1.14.13.149	0.007555	0.01166	0.008502	0.009981	0.0003359	0.0006571	1.72E-07	2.02E-06
3.5.3.26	0.007933	0.009141	0.006386	0.004057	0.001796	0.002653	1.73E-07	2.02E-06
1.11.1.9	0.0329	0.01691	0.01812	0.01088	0.01041	0.007908	1.73E-07	2.02E-06
1.6.5.5	0.01259	0.01666	0.01887	0.01911	0.001173	0.001599	1.78E-07	2.07E-06
4.2.1.79	0.008332	0.0127	0.009397	0.0127	0.0005981	0.0008989	1.78E-07	2.07E-06
5.1.3.15	0.005901	0.009941	0.003261	0.003227	0.0003856	0.0005058	1.84E-07	2.13E-06
3.5.1.32	0.0008159	0.001907	0.0001496	0.0002825	1.85E-05	6.65E-05	1.86E-07	2.14E-06
2.7.7.65	0.06091	0.0738	0.02403	0.01959	0.009083	0.01011	1.91E-07	2.20E-06
3.2.1.214	2.43E-05	7.06E-05	4.78E-06	9.57E-06	0.001683	0.002464	1.93E-07	2.21E-06
4.2.1.104	0.002712	0.00533	0.001001	0.00173	0.0001558	0.0003348	1.95E-07	2.22E-06
1.14.13.239	0.008297	0.01605	0.002675	0.004347	0.0003878	0.0008715	1.96E-07	2.23E-06
4.3.1.4	0.0001338	0.0004375	2.87E-05	5.74E-05	0.003212	0.005449	2.01E-07	2.28E-06
1.2.1.16	0.02137	0.02693	0.03558	0.04124	0.003329	0.004093	2.07E-07	2.33E-06
1.5.1.40	0.002053	0.00397	0.002834	0.00452	5.09E-05	5.61E-05	2.08E-07	2.33E-06
3.2.1.156	0.0004517	0.0007199	0.0001461	0.0001586	0.003191	0.002667	2.17E-07	2.43E-06
7.2.2.5	0.005609	0.006207	0.009272	0.009172	0.0006556	0.00146	2.19E-07	2.45E-06
1.2.4.2	0.01897	0.02858	0.02388	0.02687	0.001688	0.001772	2.24E-07	2.49E-06
6.3.2.39	0.004081	0.007705	0.0009318	0.001817	0.0002394	0.0007554	2.25E-07	2.50E-06
6.3.5.4	0.0595	0.02029	0.04335	0.0143	0.1122	0.04623	2.30E-07	2.55E-06
1.4.1.3	0.001564	0.004164	0.003611	0.005125	0.009328	0.009593	2.33E-07	2.56E-06
4.1.3.34	0.04473	0.02123	0.0285	0.0139	0.01848	0.008447	2.42E-07	2.66E-06
5.4.99.4	8.75E-06	3.38E-05	0	0	0.0001694	0.0002364	2.44E-07	2.67E-06
4.1.3.30	0.005429	0.008457	0.004215	0.006149	0.0004921	0.0005466	2.49E-07	2.72E-06
3.4.22.47	5.78E-05	0.0003422	0	0	0.0002628	0.0003865	2.55E-07	2.77E-06
1.3.99.26	0.002505	0.004571	0.001737	0.001166	0.0002904	0.0008245	2.59E-07	2.77E-06
1.3.99.29	0.002505	0.004571	0.001737	0.001166	0.0002904	0.0008245	2.59E-07	2.77E-06
1.3.99.28	0.002505	0.004571	0.001737	0.001166	0.0002904	0.0008245	2.59E-07	2.77E-06
1.3.99.31	0.002505	0.004571	0.001737	0.001166	0.0002904	0.0008245	2.59E-07	2.77E-06
2.7.7.104	0.0008325	0.001487	0.0001612	5.78E-05	0.007244	0.008717	2.66E-07	2.84E-06
4.4.1.38	0.0004007	0.001159	0	0	0.004357	0.005307	2.69E-07	2.87E-06
4.3.1.17	0.2456	0.0331	0.2246	0.03515	0.1949	0.02453	2.73E-07	2.90E-06
2.1.1.189	0.006219	0.01097	0.00365	0.004564	0.0004134	0.000382	2.78E-07	2.94E-06
3.2.1.172	0.01031	0.01126	0.001707	0.001635	0.0401	0.02777	2.88E-07	3.04E-06
3.5.4.1	0.03161	0.02011	0.01834	0.01205	0.006905	0.007497	2.93E-07	3.08E-06
3.5.4.21	0.03161	0.02011	0.01834	0.01205	0.006905	0.007497	2.93E-07	3.08E-06
4.2.1.44	0.0329	0.0203	0.02498	0.01725	0.01269	0.0124	2.95E-07	3.08E-06
5.4.2.9	0.0008383	0.001484	0.0002533	0.0001766	0.007362	0.008739	2.99E-07	3.11E-06
2.1.1.132	0.02933	0.01776	0.03681	0.02192	0.06105	0.01601	3.00E-07	3.11E-06
1.1.1.300	0.0005284	0.00133	3.03E-05	1.70E-05	0.007228	0.006455	3.00E-07	3.11E-06
1.3.3.3	0.004173	0.006839	0.00131	0.002052	0.0002538	0.0004918	3.09E-07	3.19E-06
1.8.5.7	0.008639	0.01133	0.007955	0.009319	0.0008946	0.001427	3.53E-07	3.63E-06
2.1.1.144	0.003984	0.005508	0.003761	0.006395	0.0004478	0.0009923	3.62E-07	3.71E-06
6.3.2.29	0.03011	0.02356	0.01701	0.01344	0.005658	0.01176	3.79E-07	3.86E-06
6.3.2.30	0.03011	0.02356	0.01701	0.01344	0.005658	0.01176	3.79E-07	3.86E-06
2.8.2.22	0.01456	0.01585	0.003832	0.002816	0.04522	0.02338	3.84E-07	3.90E-06
1.5.1.36	0.002863	0.005413	0.0009847	0.001432	0.0001567	0.0003871	3.86E-07	3.90E-06
2.7.7.56	0.08135	0.02145	0.102	0.01414	0.04893	0.02365	3.90E-07	3.93E-06
3.5.3.18	0.001679	0.001513	0.000951	0.0007433	0.004852	0.0027	3.99E-07	4.01E-06
2.7.1.190	0.0433	0.03689	0.06167	0.06527	0.117	0.07998	4.02E-07	4.03E-06
2.3.3.5	0.004038	0.006482	0.001726	0.002526	0.0006336	0.002036	4.05E-07	4.05E-06
7.6.2.14	0.01924	0.0101	0.02379	0.02091	0.03893	0.0144	4.07E-07	4.05E-06
2.4.1.58	0.001938	0.004764	0.0005592	0.0009679	3.50E-05	0.0001104	4.16E-07	4.14E-06
1.2.1.20	0.01675	0.02199	0.03417	0.03897	0.003045	0.003811	4.44E-07	4.38E-06
1.2.1.79	0.01675	0.02199	0.03417	0.03897	0.003045	0.003811	4.44E-07	4.38E-06
4.1.99.23	1.37E-06	6.16E-06	0	0	0.0004134	0.0005306	4.58E-07	4.50E-06
3.2.2.10	0.006397	0.01081	0.001981	0.003336	0.0003667	0.000541	4.61E-07	4.53E-06
1.1.1.371	0.001674	0.002732	0.000452	0.0003207	0.006544	0.004377	5.10E-07	4.99E-06
4.2.1.17	0.09785	0.06212	0.0623	0.04439	0.03321	0.02058	5.71E-07	5.56E-06
5.4.99.5	0.128	0.02834	0.1314	0.01039	0.1626	0.01952	5.72E-07	5.56E-06
5.1.1.4	0.02671	0.01044	0.03806	0.02356	0.01326	0.01103	5.87E-07	5.69E-06
2.3.1.122	0.003508	0.01039	0.006935	0.006538	5.37E-05	7.44E-05	5.90E-07	5.70E-06
1.14.11.64	0.003945	0.007128	0.001358	0.002235	0.0006242	0.002385	5.97E-07	5.76E-06
1.13.11.9	0.0002401	0.0008885	0.0004905	0.000811	0.00137	0.002713	6.01E-07	5.77E-06
2.3.1.243	0.002637	0.005212	0.0007566	0.001245	0.0001469	0.0002552	6.04E-07	5.78E-06
2.7.4.22	0.09055	0.01288	0.0839	0.006697	0.07004	0.01357	6.05E-07	5.78E-06
2.7.1.92	0.0256	0.01666	0.01457	0.009954	0.008558	0.01124	6.16E-07	5.87E-06
3.2.1.82	3.72E-05	0.0001271	0	0	0.0002301	0.0003473	6.22E-07	5.91E-06
6.1.1.1	0.1594	0.0202	0.1524	0.01388	0.1312	0.01641	6.32E-07	5.95E-06
1.2.1.18	0.00751	0.008754	0.01328	0.01137	0.002167	0.00194	6.32E-07	5.95E-06
1.2.1.27	0.00751	0.008754	0.01328	0.01137	0.002167	0.00194	6.32E-07	5.95E-06
4.2.1.12	0.005712	0.00966	0.001937	0.002906	0.0003475	0.0004554	6.68E-07	6.27E-06
2.7.1.204	0.004358	0.005601	0.0007999	0.0007715	0.0007367	0.002089	6.70E-07	6.28E-06
5.1.3.32	0.004748	0.003781	0.001312	0.0008671	0.01368	0.008099	6.74E-07	6.28E-06
2.7.4.28	0.0663	0.03801	0.05868	0.01597	0.02363	0.01332	6.77E-07	6.28E-06
2.7.11.33	0.0663	0.03801	0.05868	0.01597	0.02363	0.01332	6.77E-07	6.28E-06
2.1.1.192	0.1692	0.05053	0.2194	0.07339	0.2785	0.1177	6.88E-07	6.36E-06
3.2.1.94	0.00172	0.008276	0	0	0.003351	0.01138	7.01E-07	6.46E-06
4.2.1.176	2.01E-06	9.13E-06	0	0	0.0003298	0.0007466	7.24E-07	6.66E-06
1.1.1.29	0.01174	0.01463	0.00136	0.0006446	0.03633	0.01498	7.37E-07	6.76E-06
2.8.3.20	0.00018	0.0006549	1.36E-05	1.58E-05	0.002162	0.003775	7.64E-07	6.99E-06
1.14.15.20	0.02758	0.02225	0.01596	0.01165	0.004429	0.00696	7.98E-07	7.28E-06
4.1.3.17	0.0002588	0.0005674	0.002062	0.003895	0.001231	0.0009586	8.15E-07	7.38E-06
2.4.1.371	0.0007247	0.001194	6.00E-05	6.89E-05	4.20E-05	0.0002172	8.15E-07	7.38E-06
2.7.1.12	0.01167	0.0108	0.009538	0.006938	0.001785	0.001547	8.16E-07	7.38E-06
2.7.2.2	0.1035	0.03323	0.09921	0.03103	0.06154	0.01811	8.20E-07	7.40E-06
3.4.11.7	0.007291	0.006929	0.005091	0.003779	0.001205	0.001772	8.45E-07	7.60E-06
5.2.1.4	0.001187	0.002237	0.002992	0.003182	5.10E-05	9.60E-05	8.50E-07	7.63E-06
1.1.1.261	0.008593	0.008016	0.01596	0.006413	0.02268	0.01102	8.69E-07	7.78E-06
4.2.3.1	0.08512	0.03169	0.1295	0.01652	0.134	0.03334	9.28E-07	8.28E-06
3.5.4.19	0.02652	0.01633	0.0266	0.02268	0.05106	0.01309	9.30E-07	8.28E-06
1.2.5.3	0.01672	0.01512	0.01182	0.009361	0.02753	0.009048	9.85E-07	8.73E-06
2.1.1.152	0.0006225	0.001301	0.0009787	0.0009786	1.09E-05	2.22E-05	9.88E-07	8.73E-06
4.2.1.51	0.07857	0.03223	0.09537	0.0161	0.1211	0.02152	9.89E-07	8.73E-06
1.1.1.38	0.09463	0.02461	0.09485	0.02767	0.06228	0.01761	9.95E-07	8.75E-06
2.4.2.46	0.001501	0.00295	0.00202	0.00162	3.43E-05	5.41E-05	1.02E-06	8.91E-06
1.11.1.10	0.008945	0.008242	0.009513	0.01369	0.001778	0.002277	1.17E-06	1.02E-05
1.17.98.4	0.01357	0.01583	0.005679	0.005717	0.002677	0.003573	1.17E-06	1.02E-05
2.1.3.2	0.121	0.01477	0.1222	0.00994	0.09901	0.01456	1.21E-06	1.05E-05
4.2.1.35	0.06015	0.03272	0.04989	0.02506	0.1081	0.03444	1.22E-06	1.06E-05
6.5.1.4	0.004043	0.007683	0.00209	0.003727	0.0002279	0.0003657	1.24E-06	1.07E-05
4.2.1.33	0.06053	0.03279	0.04989	0.02506	0.1081	0.03445	1.27E-06	1.10E-05
3.6.1.53	0	0	0	0	0.0003559	0.001151	1.28E-06	1.10E-05
3.6.1.16	0	0	0	0	0.0003559	0.001151	1.28E-06	1.10E-05
3.4.24.3	0.04	0.03581	0.02224	0.02011	0.007314	0.0145	1.29E-06	1.11E-05
2.4.1.348	0.0003371	0.0005691	3.45E-05	5.16E-05	2.01E-05	0.0001051	1.35E-06	1.16E-05
5.3.3.2	0.02231	0.01653	0.01106	0.008667	0.00469	0.004092	1.39E-06	1.19E-05
5.1.3.13	0.04786	0.01523	0.05388	0.02268	0.07517	0.01869	1.41E-06	1.20E-05
3.4.15.6	0.02503	0.01986	0.01143	0.0113	0.004742	0.007852	1.43E-06	1.21E-05
5.1.3.35	2.33E-05	8.09E-05	2.41E-06	4.82E-06	0.0001154	0.0001844	1.44E-06	1.22E-05
3.1.1.24	0.002755	0.00556	0.00818	0.01223	0.000155	0.0002339	1.49E-06	1.26E-05
3.2.1.22	0.08221	0.03222	0.06428	0.03184	0.1332	0.03717	1.50E-06	1.26E-05
6.3.4.14	0.1228	0.02039	0.1043	0.01363	0.09035	0.02089	1.52E-06	1.27E-05
1.1.5.13	0.004745	0.007426	0.004427	0.00612	0.0006586	0.002588	1.53E-06	1.28E-05
2.7.1.83	0.05522	0.03419	0.02495	0.01796	0.01555	0.01359	1.54E-06	1.28E-05
4.1.1.15	0.08528	0.04623	0.06481	0.04857	0.03291	0.0232	1.54E-06	1.28E-05
3.6.1.31	0.02584	0.016	0.02584	0.02314	0.04965	0.01363	1.55E-06	1.28E-05
2.5.1.57	6.60E-05	0.0001632	5.26E-05	0.0001052	0.0007296	0.0007776	1.57E-06	1.30E-05
1.17.4.1	0.3773	0.04221	0.4363	0.1398	0.2978	0.06069	1.61E-06	1.33E-05
2.3.1.201	0.001443	0.001987	0.0008814	0.000609	0.007762	0.00615	1.62E-06	1.33E-05
2.3.1.7	0.002151	0.004798	0.004573	0.0051	0.0002058	0.0004766	1.64E-06	1.35E-05
2.3.1.15	0.01133	0.01913	0.00314	0.004396	0.000697	0.001029	1.66E-06	1.36E-05
1.13.11.2	0.008091	0.009849	0.01232	0.01387	0.0008379	0.00197	1.66E-06	1.36E-05
3.3.2.12	0.005322	0.01042	0.00667	0.008273	0.0003046	0.0004842	1.68E-06	1.37E-05
1.2.1.91	0.005322	0.01042	0.00667	0.008273	0.0003046	0.0004842	1.68E-06	1.37E-05
1.2.1.9	0.04081	0.03374	0.01983	0.01785	0.008609	0.01389	1.69E-06	1.37E-05
2.7.7.76	0.01446	0.005564	0.009871	0.003829	0.02916	0.0138	1.83E-06	1.48E-05
1.1.1.251	0.004644	0.008157	0.001156	0.001916	0.0003933	0.0007265	1.84E-06	1.49E-05
2.2.1.2	0.08736	0.02155	0.07046	0.01187	0.05862	0.01611	1.91E-06	1.53E-05
3.6.4.10	0.001535	0.002232	0.0008235	0.001054	8.95E-05	0.0001082	1.93E-06	1.55E-05
1.21.4.1	0.07222	0.03824	0.09355	0.07642	0.03155	0.02787	1.94E-06	1.55E-05
4.1.1.25	0.009278	0.01052	0.003258	0.003631	0.001747	0.004195	2.11E-06	1.69E-05
6.2.1.13	0.007671	0.01085	0.00109	0.001568	0.02514	0.018	2.12E-06	1.69E-05
1.3.1.31	0.01171	0.006947	0.005186	0.003136	0.03321	0.02122	2.16E-06	1.71E-05
7.2.2.15	0.0009427	0.002124	0.0005667	0.0006265	5.85E-06	2.90E-05	2.17E-06	1.71E-05
1.1.1.291	6.49E-06	2.45E-05	5.46E-05	0.0001092	0.000141	0.0001779	2.17E-06	1.71E-05
2.4.1.349	0.0004598	0.0008309	3.84E-05	4.69E-05	3.35E-05	0.0001738	2.19E-06	1.73E-05
2.7.1.235	0.005182	0.008054	0.001876	0.003256	0.000556	0.0008015	2.19E-06	1.73E-05
1.15.1.1	0.07329	0.02557	0.04403	0.006351	0.04129	0.01565	2.21E-06	1.73E-05
3.4.22.8	0.01919	0.01764	0.0102	0.009739	0.004035	0.009522	2.22E-06	1.74E-05
4.1.1.61	0.004118	0.009109	0.002093	0.003858	0.0008437	0.002876	2.25E-06	1.76E-05
1.1.1.25	0.01682	0.01266	0.01396	0.002763	0.006488	0.006869	2.36E-06	1.84E-05
3.2.1.216	0.0003199	0.0009645	0	0	0.003712	0.004626	2.37E-06	1.84E-05
3.5.2.18	0.000411	0.002218	0	0	0.001495	0.002849	2.42E-06	1.88E-05
2.6.1.14	0.004192	0.005374	0.002028	0.00188	0.0004458	0.001155	2.51E-06	1.94E-05
1.7.7.1	0.036	0.02362	0.02438	0.00884	0.01292	0.01222	2.52E-06	1.95E-05
1.1.1.60	0.01679	0.0173	0.0137	0.01498	0.004179	0.004285	2.54E-06	1.96E-05
4.2.1.20	0.05349	0.03231	0.03536	0.01331	0.0996	0.03406	2.68E-06	2.06E-05
2.3.3.10	0.004969	0.005174	0.004624	0.004319	0.000569	0.001184	2.73E-06	2.09E-05
2.6.1.52	0.03803	0.02287	0.05063	0.03885	0.07258	0.01767	2.84E-06	2.17E-05
2.7.2.8	0.03627	0.01965	0.02697	0.0148	0.06146	0.01424	2.98E-06	2.28E-05
1.4.1.24	2.97E-05	0.0001755	0	0	0.0007191	0.001321	3.10E-06	2.36E-05
1.5.1.15	0.0001894	0.001028	0	0	0.001261	0.002548	3.21E-06	2.44E-05
1.1.3.21	0.004396	0.005828	0.001944	0.002002	0.0004434	0.001298	3.32E-06	2.52E-05
1.1.1.1	0.2585	0.06235	0.2839	0.03341	0.1701	0.05816	3.36E-06	2.54E-05
2.6.1.112	0.001515	0.002109	0.0014	0.001716	0.000273	0.0011	3.46E-06	2.61E-05
3.4.19.11	0.01154	0.009252	0.01498	0.006854	0.02735	0.0141	3.48E-06	2.62E-05
2.4.1.1	0.2881	0.05384	0.2931	0.02571	0.2326	0.02663	3.60E-06	2.70E-05
1.1.1.6	0.06984	0.04349	0.04905	0.04754	0.02299	0.02027	3.60E-06	2.70E-05
2.7.1.22	0.009026	0.01129	0.004776	0.004607	0.001777	0.003566	3.64E-06	2.72E-05
2.4.2.47	0.0009661	0.002096	0.001407	0.001359	1.88E-05	3.53E-05	3.73E-06	2.78E-05
2.3.1.204	0.002839	0.003589	0.004564	0.004438	0.00042	0.0008291	3.78E-06	2.81E-05
4.2.99.21	0.00113	0.002162	0.0003246	0.000567	9.09E-05	0.0002396	3.80E-06	2.82E-05
1.3.7.1	2.27E-05	8.31E-05	0	0	0.0001969	0.0002534	3.83E-06	2.84E-05
3.1.1.5	0.04811	0.02642	0.03087	0.01393	0.01995	0.00996	3.93E-06	2.90E-05
4.3.1.16	0.0002491	0.0006937	0.0002272	0.0002393	2.26E-06	1.26E-05	4.01E-06	2.95E-05
3.2.1.96	0.01796	0.01309	0.02728	0.02461	0.006148	0.006915	4.14E-06	3.05E-05
2.7.8.45	0.001187	0.002694	0.00406	0.007233	0.006594	0.006679	4.22E-06	3.09E-05
2.1.1.172	0.01605	0.01346	0.01892	0.01677	0.004082	0.004196	4.25E-06	3.11E-05
1.3.98.6	0.003132	0.005319	0.001221	0.0007455	0.008073	0.004525	4.27E-06	3.12E-05
3.1.21.4	0.01091	0.01244	0.003313	0.002286	0.03122	0.019	4.35E-06	3.17E-05
2.4.1.19	0.007456	0.007424	0.003578	0.003532	0.0009116	0.001514	4.38E-06	3.18E-05
2.8.2.40	1.60E-05	3.72E-05	0	0	0.0001486	0.0002579	4.38E-06	3.18E-05
5.5.1.19	0.001421	0.005398	0.00162	0.00155	1.18E-05	2.65E-05	4.42E-06	3.20E-05
4.1.1.33	0.005478	0.00579	0.004921	0.004592	0.0006201	0.001272	4.56E-06	3.29E-05
1.1.1.369	0.06278	0.04325	0.04452	0.0436	0.02278	0.02763	4.63E-06	3.33E-05
1.1.1.18	0.06278	0.04325	0.04452	0.0436	0.02278	0.02763	4.63E-06	3.33E-05
1.3.1.1	0.02877	0.02788	0.03156	0.04854	0.00595	0.004821	4.71E-06	3.38E-05
2.3.1.12	0.02229	0.02209	0.02034	0.01707	0.003769	0.002316	4.75E-06	3.40E-05
2.4.1.345	0.001123	0.0028	0.001674	0.001809	3.66E-05	6.47E-05	4.87E-06	3.48E-05
2.4.1.266	0.0006906	0.002021	0.001113	0.0008495	2.22E-05	4.18E-05	5.02E-06	3.57E-05
2.4.1.356	0.0001122	0.0002626	0.0005909	0.0004254	0.00375	0.004416	5.03E-06	3.57E-05
2.7.1.195	0.004846	0.008734	0.001501	0.002266	0.0007577	0.002029	5.05E-06	3.58E-05
6.2.1.30	0.0159	0.01048	0.00742	0.004862	0.03575	0.01758	5.05E-06	3.58E-05
3.4.11.23	0.005237	0.008925	0.001672	0.002745	0.0003599	0.0004935	5.23E-06	3.69E-05
3.1.3.93	9.38E-06	4.93E-05	1.92E-05	2.42E-05	0	0	5.31E-06	3.74E-05
2.3.1.265	0.001374	0.003443	0.001372	0.00155	2.41E-05	4.66E-05	5.55E-06	3.91E-05
3.4.21.83	0.01305	0.01366	0.01601	0.01239	0.002998	0.003076	5.75E-06	4.03E-05
4.1.3.32	1.51E-05	4.27E-05	3.07E-05	6.14E-05	0.0001658	0.0002273	5.76E-06	4.03E-05
3.1.21.10	0.03754	0.01455	0.05721	0.01275	0.05701	0.01832	5.86E-06	4.09E-05
1.13.11.4	0.0007117	0.001348	0.0008084	0.001084	2.14E-05	5.71E-05	5.95E-06	4.15E-05
2.3.1.168	0.006257	0.01521	0.01313	0.01656	0.0004231	0.0008155	6.03E-06	4.20E-05
2.1.1.224	0.001258	0.006623	0.0003325	0.0006458	0.01183	0.02412	6.10E-06	4.23E-05
1.1.1.264	0.002816	0.005384	0.001197	0.001246	0.0003069	0.0009205	6.13E-06	4.25E-05
6.2.1.22	0.04006	0.01647	0.0191	0.003089	0.02151	0.008623	6.20E-06	4.28E-05
2.4.2.2	0.1077	0.03366	0.1234	0.05992	0.06359	0.02691	6.21E-06	4.29E-05
1.1.1.42	0.03152	0.01663	0.03312	0.01491	0.05189	0.01557	6.30E-06	4.34E-05
4.1.99.14	0.02086	0.0178	0.01076	0.008117	0.004971	0.0083	6.35E-06	4.37E-05
4.2.1.30	0.06858	0.04681	0.03749	0.02322	0.02472	0.02337	6.43E-06	4.41E-05
1.7.7.2	0.006931	0.007838	0.003007	0.003879	0.0009306	0.002314	6.68E-06	4.57E-05
1.17.1.10	0.001028	0.001342	0.0003963	0.0004568	0.004161	0.004842	6.76E-06	4.61E-05
2.3.1.279	0.0009399	0.002349	0.0004206	0.0004699	3.53E-06	1.22E-05	6.78E-06	4.61E-05
2.3.1.278	0.0009399	0.002349	0.0004206	0.0004699	3.53E-06	1.22E-05	6.78E-06	4.61E-05
2.7.1.168	0.001241	0.00128	0.003177	0.002798	0.007388	0.008	6.99E-06	4.74E-05
1.1.98.3	0.001311	0.002916	0.001356	0.001071	3.09E-05	4.95E-05	7.11E-06	4.82E-05
4.1.1.5	0.004251	0.0054	0.003024	0.002602	0.0004195	0.0008907	7.14E-06	4.83E-05
2.4.2.8	0.1249	0.02596	0.1268	0.01886	0.09312	0.01852	7.19E-06	4.84E-05
2.7.1.17	0.06015	0.0312	0.06068	0.03871	0.1009	0.02652	7.21E-06	4.85E-05
3.1.30.1	0.0001255	0.000493	0	0	0.001404	0.002113	7.25E-06	4.87E-05
3.6.1.73	0.003386	0.005722	0.001029	0.001715	0.0003009	0.000431	7.51E-06	5.03E-05
7.3.2.3	0.004046	0.006294	0.001356	0.002113	0.0005479	0.001407	7.59E-06	5.08E-05
2.3.1.20	0.006711	0.02416	0.01117	0.01007	0.0001295	0.0001718	7.69E-06	5.13E-05
4.2.2.26	0.0003059	0.001008	0	0	0.002089	0.002637	7.70E-06	5.13E-05
5.3.1.34	0.0001582	0.0003574	9.01E-06	6.24E-06	0.0006465	0.0006448	8.25E-06	5.48E-05
4.1.1.111	0.001878	0.004035	0.0005558	0.0009123	0.006825	0.004915	8.45E-06	5.60E-05
3.4.21.110	0.00107	0.00211	9.80E-05	0.0001654	0.007232	0.008227	8.65E-06	5.73E-05
1.4.1.16	0.03499	0.0201	0.03712	0.01652	0.06061	0.01618	8.75E-06	5.78E-05
6.4.1.2	0.2355	0.05883	0.1741	0.02392	0.1661	0.04496	8.87E-06	5.84E-05
5.3.99.11	0.0005109	0.000811	0	0	0.002081	0.00232	9.25E-06	6.08E-05
2.1.1.248	4.23E-05	0.0002416	0	0	0.0006195	0.001813	9.28E-06	6.09E-05
2.3.1.9	0.09303	0.05503	0.06322	0.04117	0.04526	0.0201	9.33E-06	6.11E-05
7.6.2.16	0.003802	0.007682	0.001348	0.002117	0.0003696	0.0004478	9.37E-06	6.12E-05
6.3.4.21	0.1406	0.02401	0.1719	0.003171	0.1164	0.02022	9.42E-06	6.15E-05
1.2.1.38	0.04178	0.02466	0.02634	0.01114	0.06947	0.0183	9.51E-06	6.19E-05
7.6.2.5	0.03522	0.01975	0.01396	0.007015	0.01352	0.01033	9.70E-06	6.30E-05
1.11.1.1	0.001267	0.001868	0.0002661	0.0002495	0.0002881	0.0009208	9.91E-06	6.42E-05
2.7.1.198	0.02341	0.01932	0.02303	0.0195	0.008758	0.008972	1.02E-05	6.59E-05
2.7.4.33	0.01428	0.009936	0.01494	0.007157	0.02796	0.01185	1.03E-05	6.67E-05
1.1.3.6	0.002787	0.009765	0.003823	0.004205	3.99E-05	7.78E-05	1.06E-05	6.84E-05
1.14.19.3	0.0007039	0.003397	0	0	5.40E-06	2.82E-05	1.09E-05	7.01E-05
2.5.1.143	0.03068	0.01422	0.06331	0.01798	0.05918	0.02926	1.11E-05	7.14E-05
3.5.1.53	0.007675	0.00963	0.006215	0.006372	0.0208	0.01204	1.11E-05	7.14E-05
4.1.2.43	0.0005656	0.0005541	0.001464	0.001296	0.002709	0.002714	1.12E-05	7.19E-05
5.1.3.5	3.20E-05	0.000153	0	0	0.0001348	0.0002152	1.15E-05	7.31E-05
1.1.1.425	6.34E-05	0.000123	9.09E-05	0.0001354	0.0004097	0.0004934	1.19E-05	7.59E-05
1.1.5.4	0.01298	0.01779	0.01578	0.01914	0.003501	0.008216	1.20E-05	7.59E-05
3.2.2.26	8.91E-06	3.26E-05	0	0	0.0007926	0.00122	1.23E-05	7.78E-05
3.2.1.197	0.0002388	0.0005729	5.95E-05	8.65E-05	0.001481	0.002306	1.25E-05	7.92E-05
2.3.1.247	0.004078	0.003419	0.001913	0.00162	0.01185	0.00866	1.25E-05	7.92E-05
7.2.4.2	0.03399	0.01328	0.03313	0.02522	0.05369	0.01521	1.26E-05	7.96E-05
4.2.2.23	0.002739	0.006485	1.98E-05	2.29E-05	0.0111	0.009954	1.27E-05	7.96E-05
6.2.1.14	0.007064	0.007893	0.0005499	0.0006098	0.001587	0.002342	1.27E-05	8.00E-05
2.3.1.117	0.04032	0.02329	0.02551	0.00758	0.015	0.01323	1.28E-05	8.01E-05
2.4.1.12	0.01547	0.01552	0.005908	0.007113	0.003946	0.003622	1.30E-05	8.15E-05
2.6.1.11	0.04477	0.02655	0.0273	0.01638	0.07437	0.02104	1.40E-05	8.70E-05
5.1.1.13	0.01545	0.008192	0.01607	0.0116	0.03116	0.01591	1.40E-05	8.70E-05
1.2.1.8	0.00897	0.01258	0.01508	0.01466	0.001798	0.001162	1.40E-05	8.70E-05
4.1.1.101	0.005447	0.005431	0.002265	0.003093	0.000498	0.0009075	1.41E-05	8.78E-05
2.4.2.4	0.008179	0.01212	0.008604	0.01101	0.001185	0.001237	1.43E-05	8.83E-05
2.4.1.4	0.006842	0.00676	0.01478	0.007482	0.01993	0.01369	1.43E-05	8.84E-05
2.7.1.81	2.22E-05	8.09E-05	0.0002207	0.0003653	0	0	1.44E-05	8.84E-05
1.4.1.12	0.0008181	0.0009159	0.000544	0.0005485	0.003233	0.003348	1.44E-05	8.84E-05
1.4.1.26	0.0008181	0.0009159	0.000544	0.0005485	0.003233	0.003348	1.44E-05	8.84E-05
2.4.1.346	0.0008987	0.001638	0.001984	0.002272	6.99E-05	0.0001211	1.44E-05	8.84E-05
2.3.1.1	0.04541	0.02442	0.04434	0.0211	0.08099	0.03054	1.50E-05	9.18E-05
2.7.7.47	0.01309	0.02705	0.005475	0.006113	0.0007494	0.001427	1.52E-05	9.27E-05
3.1.3.92	0.0002406	0.0005595	8.24E-06	9.79E-06	1.69E-06	9.39E-06	1.55E-05	9.45E-05
3.1.1.53	0.01778	0.02344	0.002066	0.0009894	0.04437	0.02758	1.57E-05	9.54E-05
1.1.1.30	0.001779	0.002369	0.002535	0.002732	0.000567	0.002204	1.57E-05	9.57E-05
1.8.99.2	1.36E-05	5.75E-05	0	0	0.001724	0.003217	1.61E-05	9.77E-05
3.1.3.71	0.02875	0.0186	0.01375	0.01138	0.01136	0.01028	1.67E-05	0.0001012
2.4.1.320	0.009281	0.01001	0.002801	0.001267	0.02163	0.01153	1.68E-05	0.0001014
2.4.1.319	0.009281	0.01001	0.002801	0.001267	0.02163	0.01153	1.68E-05	0.0001014
2.7.1.74	0.004734	0.004831	0.00321	0.002606	0.0009967	0.001298	1.71E-05	0.0001029
3.4.13.23	0.001975	0.003538	0.00632	0.007926	0.0001643	0.0002599	1.75E-05	0.0001053
4.1.2.48	0.07766	0.02658	0.09323	0.03389	0.1087	0.0167	1.80E-05	0.0001079
4.1.1.120	0.0009002	0.001878	0.0001147	0.0001791	0.005672	0.005748	1.80E-05	0.0001079
2.7.7.1	0.009346	0.01171	0.004778	0.004606	0.002185	0.003807	1.86E-05	0.0001114
3.4.11.1	0.06642	0.0348	0.04592	0.02738	0.02939	0.02035	1.88E-05	0.000112
2.3.1.81	0.02011	0.01591	0.008378	0.009099	0.008153	0.007708	1.95E-05	0.0001159
1.14.13.83	0.0008075	0.002839	0.001009	0.0009821	2.25E-05	4.48E-05	1.95E-05	0.0001161
1.4.3.4	0.0008703	0.001472	0.003223	0.0035	8.53E-05	0.0002242	1.96E-05	0.0001161
1.8.3.7	0.001781	0.005811	0.003971	0.005982	5.86E-05	0.0001067	1.96E-05	0.0001161
2.7.1.4	0.08619	0.02821	0.1406	0.04907	0.1278	0.03236	2.01E-05	0.0001186
4.1.3.1	0.00472	0.009532	0.005695	0.006366	0.0003338	0.000734	2.02E-05	0.0001187
2.7.1.175	0.0008352	0.002054	0.001891	0.002272	4.27E-05	7.30E-05	2.02E-05	0.0001187
4.1.1.76	1.96E-06	1.16E-05	8.43E-05	0.0001622	0	0	2.03E-05	0.0001187
4.1.2.49	2.52E-06	1.49E-05	5.70E-05	0.0001076	0	0	2.03E-05	0.0001187
2.7.1.119	6.64E-07	3.93E-06	2.51E-05	4.16E-05	0	0	2.03E-05	0.0001187
2.7.1.202	0.1184	0.03768	0.1239	0.01449	0.07871	0.02308	2.04E-05	0.0001195
2.5.1.31	0.1379	0.0185	0.1283	0.01233	0.1176	0.01469	2.13E-05	0.0001245
2.1.1.266	0.003142	0.006226	0.000798	0.001307	0.000446	0.0009579	2.14E-05	0.0001248
4.4.1.13	0.1657	0.04278	0.2023	0.1168	0.2239	0.04498	2.16E-05	0.0001256
1.17.1.5	0.0001158	0.0002621	0	0	0.0008548	0.001277	2.16E-05	0.0001256
5.5.1.1	0.0006747	0.002105	0.0007027	0.0009487	1.40E-05	3.95E-05	2.25E-05	0.0001304
2.1.1.250	0.003883	0.004767	0.006084	0.004833	0.01277	0.01117	2.26E-05	0.0001305
1.1.5.5	0.0004301	0.001384	9.13E-05	0.0001226	1.85E-06	1.03E-05	2.27E-05	0.000131
1.1.1.9	0.0003778	0.001293	0.0001735	0.0001538	1.04E-05	3.20E-05	2.27E-05	0.000131
2.7.4.2	0.006059	0.006243	0.005766	0.005827	0.0007506	0.001379	2.28E-05	0.0001314
6.1.1.14	0.2241	0.03954	0.2466	0.02671	0.1783	0.03742	2.30E-05	0.000132
7.3.2.4	0.0001074	0.0002608	0.0001292	0.0001732	6.51E-07	3.62E-06	2.32E-05	0.000133
1.11.1.19	0.002345	0.004226	0.007357	0.01019	0.0003334	0.000402	2.34E-05	0.0001341
2.7.1.36	0.005207	0.005557	0.004483	0.004176	0.0006365	0.001338	2.35E-05	0.0001343
4.2.1.115	0.01546	0.007703	0.008257	0.003772	0.02644	0.01293	2.38E-05	0.0001357
1.12.98.4	0.006873	0.005674	0.008137	0.005606	0.01638	0.008475	2.38E-05	0.0001357
4.1.1.32	0.004641	0.007366	0.01175	0.01282	0.01448	0.008692	2.40E-05	0.0001363
2.8.3.1	0.03692	0.02443	0.02642	0.01614	0.01554	0.01355	2.42E-05	0.0001373
3.1.6.8	0.0008983	0.0008828	0.001579	0.00183	0.005603	0.007134	2.43E-05	0.0001374
1.1.1.335	0.008639	0.009136	0.0101	0.003792	0.01749	0.008601	2.50E-05	0.0001412
2.7.13.3	1.489	0.2467	1.571	0.192	1.864	0.3003	2.53E-05	0.0001426
4.2.1.113	0.009725	0.01124	0.01036	0.008669	0.001495	0.001572	2.53E-05	0.0001426
2.6.1.104	0.000237	0.0006798	0	0	3.32E-07	1.85E-06	2.56E-05	0.0001443
7.3.2.5	0.04078	0.01383	0.04124	0.004446	0.06649	0.02733	2.61E-05	0.0001464
1.4.3.19	0.002043	0.004583	0.004302	0.003971	0.0001713	0.0003465	2.66E-05	0.0001492
2.5.1.32	0.002398	0.008103	0.003001	0.002967	5.33E-05	0.0001342	2.67E-05	0.0001497
3.1.3.100	0.1372	0.02932	0.167	0.008961	0.1645	0.02726	2.71E-05	0.0001511
4.2.2.7	0.002317	0.00533	2.71E-05	4.61E-05	0.01104	0.01199	2.78E-05	0.0001548
1.13.11.71	4.92E-06	2.91E-05	3.28E-05	3.79E-05	0	0	2.79E-05	0.0001554
1.1.1.88	0.005519	0.005366	0.003488	0.003364	0.0008615	0.001353	2.81E-05	0.0001559
1.14.13.243	0.0006156	0.001046	0.0006551	0.001247	8.71E-05	0.0002853	2.81E-05	0.0001559
1.14.13.244	0.0006156	0.001046	0.0006551	0.001247	8.71E-05	0.0002853	2.81E-05	0.0001559
5.1.1.18	0.00623	0.007418	0.003852	0.003965	0.01571	0.008263	2.84E-05	0.0001571
2.6.1.17	0.04632	0.02633	0.03071	0.01855	0.07505	0.0215	2.92E-05	0.000161
3.1.1.112	0.0006802	0.002524	3.18E-06	6.37E-06	1.10E-05	6.14E-05	2.93E-05	0.0001616
2.5.1.132	0.0009289	0.001951	5.26E-05	0.0001052	0.004367	0.004555	2.94E-05	0.0001616
6.3.4.15	0.1328	0.02063	0.1393	0.04427	0.1621	0.02169	2.97E-05	0.0001627
1.16.1.1	0.003146	0.006588	0.005727	0.008126	0.0001999	0.0004575	2.97E-05	0.0001627
1.7.2.1	0.003009	0.006681	0.007973	0.008727	0.0002164	0.0003695	2.97E-05	0.0001627
2.7.1.76	0.004748	0.004856	0.00323	0.002616	0.00105	0.001292	2.99E-05	0.0001631
4.1.1.22	0.02384	0.01969	0.01042	0.009443	0.00623	0.006749	3.04E-05	0.0001656
2.1.1.208	2.09E-05	8.22E-05	5.75E-05	6.52E-05	0.0003329	0.0005938	3.16E-05	0.0001722
4.4.1.25	0.0002467	0.0005701	6.54E-05	0.0001097	0.001953	0.002525	3.17E-05	0.0001722
1.11.2.4	0.002008	0.002738	0.007865	0.01116	0.0003106	0.0005208	3.18E-05	0.0001726
2.4.1.339	0.0009681	0.002291	0.0001862	0.0001334	0.003872	0.004095	3.20E-05	0.0001728
2.4.1.340	0.0009681	0.002291	0.0001862	0.0001334	0.003872	0.004095	3.20E-05	0.0001728
3.7.1.5	0.001073	0.003097	0.005206	0.006983	3.98E-05	6.33E-05	3.20E-05	0.0001728
2.7.1.181	0.0001216	0.0002542	1.68E-05	2.59E-05	1.46E-06	6.47E-06	3.21E-05	0.0001728
2.1.1.294	0.0001216	0.0002542	1.68E-05	2.59E-05	1.46E-06	6.47E-06	3.21E-05	0.0001728
3.1.1.104	0.0009375	0.002293	0.006098	0.01108	0.002053	0.001689	3.23E-05	0.0001737
2.7.1.16	0.01374	0.01564	0.005735	0.005991	0.003332	0.002276	3.24E-05	0.000174
3.5.1.23	0.001213	0.002754	0.001455	0.001232	3.62E-05	5.62E-05	3.27E-05	0.0001749
2.9.1.3	0.04482	0.02676	0.01914	0.0137	0.01815	0.01514	3.43E-05	0.0001835
1.14.99.53	0.001049	0.001492	0.0002537	0.0002382	0.0002096	0.0006362	3.59E-05	0.0001916
2.4.1.80	0.0004538	0.001802	2.95E-05	4.20E-05	8.94E-06	4.98E-05	3.70E-05	0.0001972
1.3.1.44	0.01936	0.0138	0.01206	0.007614	0.00845	0.009875	3.71E-05	0.0001974
1.11.1.6	0.02131	0.02326	0.02985	0.02905	0.006036	0.007318	3.82E-05	0.0002028
7.4.2.8	0.6475	0.1406	0.7132	0.1337	0.8386	0.1543	3.97E-05	0.0002103
3.5.1.1	0.138	0.02223	0.1457	0.02749	0.1625	0.01678	4.07E-05	0.0002155
7.1.1.1	0.01569	0.02365	0.007349	0.007549	0.003176	0.0073	4.16E-05	0.0002194
1.6.1.2	0.01569	0.02365	0.007349	0.007549	0.003176	0.0073	4.16E-05	0.0002194
3.4.13.9	0.1258	0.03131	0.1569	0.03119	0.09634	0.0231	4.25E-05	0.0002238
1.14.12.17	0.01563	0.01508	0.01288	0.0128	0.004985	0.004203	4.29E-05	0.0002253
2.1.2.2	0.08674	0.01865	0.1148	0.01165	0.1089	0.01846	4.29E-05	0.0002253
1.3.1.118	0.0004854	0.001344	0.00127	0.00136	1.28E-05	2.61E-05	4.34E-05	0.0002271
2.3.1.21	4.99E-06	2.28E-05	0.0002608	0.0003237	5.49E-07	3.06E-06	4.34E-05	0.0002271
2.7.4.25	0.1078	0.02092	0.1101	0.01484	0.1312	0.01654	4.44E-05	0.0002321
1.3.99.23	0.0006982	0.001577	6.73E-05	7.16E-05	0.004984	0.004543	4.52E-05	0.0002359
3.1.4.14	0.00259	0.004205	0.0007091	0.001224	0.000373	0.000639	4.62E-05	0.0002404
1.3.1.22	0.003788	0.007177	9.89E-05	0.0001239	0.01312	0.01121	4.69E-05	0.0002439
2.3.2.16	0.02655	0.02068	0.01537	0.01087	0.007645	0.008412	4.72E-05	0.000245
2.7.7.92	0.000597	0.001345	1.91E-05	3.83E-05	0.001646	0.001876	4.78E-05	0.0002475
3.5.4.22	0.0002522	0.0005267	0.000668	0.0008754	3.47E-06	9.61E-06	4.80E-05	0.0002486
2.7.4.23	0.003676	0.00688	0.001755	0.003083	0.0004655	0.0007572	4.82E-05	0.0002489
3.5.3.6	0.06996	0.03729	0.06133	0.01979	0.03329	0.01816	4.97E-05	0.0002562
1.5.1.28	0.006521	0.006088	0.01813	0.0127	0.01354	0.007689	5.07E-05	0.0002613
2.3.1.157	0.162	0.02657	0.1856	0.01807	0.13	0.03174	5.19E-05	0.0002669
1.1.1.202	0.01937	0.01633	0.00848	0.007372	0.004307	0.00512	5.32E-05	0.0002731
4.1.1.73	0.005361	0.009358	0.003928	0.00672	0.0006606	0.0008565	5.36E-05	0.0002741
1.1.1.93	0.005361	0.009358	0.003928	0.00672	0.0006606	0.0008565	5.36E-05	0.0002741
1.1.1.83	0.005361	0.009358	0.003928	0.00672	0.0006606	0.0008565	5.36E-05	0.0002741
2.1.1.90	0	0	0	0	0.0001223	0.000216	5.76E-05	0.0002938
3.1.3.18	0.1279	0.05889	0.1636	0.09784	0.1971	0.03961	5.82E-05	0.0002964
2.7.7.105	0.0002989	0.001123	0.000765	0.0007375	2.56E-06	8.48E-06	5.85E-05	0.0002965
2.7.7.68	0.0002989	0.001123	0.000765	0.0007375	2.56E-06	8.48E-06	5.85E-05	0.0002965
1.3.8.6	0.006124	0.01115	0.01952	0.02296	0.0005387	0.001019	5.85E-05	0.0002965
4.1.1.96	0.03058	0.02286	0.02037	0.01017	0.05597	0.01963	5.95E-05	0.0003013
2.1.1.213	0.002025	0.003166	0.0007197	0.0009448	0.000211	0.0006089	6.25E-05	0.000316
2.7.1.230	0.0004786	0.00222	0	0	0.0001315	0.0001616	6.28E-05	0.0003171
2.7.7.9	0.09217	0.02543	0.09982	0.01793	0.06456	0.02344	6.50E-05	0.0003273
3.5.1.130	3.91E-05	0.0001156	9.19E-05	0.0001333	0	0	6.56E-05	0.0003295
3.5.1.132	3.91E-05	0.0001156	9.19E-05	0.0001333	0	0	6.56E-05	0.0003295
2.7.7.39	0.007191	0.004549	0.007449	0.003254	0.01297	0.005395	6.70E-05	0.0003357
2.1.1.10	0.0008817	0.001144	0.001681	0.001876	9.20E-05	0.0002135	6.77E-05	0.0003388
2.1.1.265	0.008768	0.008073	0.00343	0.002872	0.002571	0.00134	6.79E-05	0.0003395
2.7.7.23	0.1627	0.02587	0.186	0.01766	0.134	0.03005	6.85E-05	0.0003417
5.1.3.8	0.0125	0.02266	0.0006558	0.0007273	0.02385	0.01594	6.90E-05	0.000344
2.1.4.1	0.003737	0.004254	0.001734	0.001064	0.000874	0.0008244	6.97E-05	0.000347
1.2.1.103	4.85E-05	0.0001399	0.0001203	0.0001485	0	0	7.00E-05	0.000347
1.2.1.106	4.85E-05	0.0001399	0.0001203	0.0001485	0	0	7.00E-05	0.000347
3.2.1.123	0.001258	0.004661	0.0004139	0.0003149	0.003927	0.003305	7.21E-05	0.0003571
2.7.3.9	0.1692	0.03828	0.1506	0.01875	0.1321	0.02247	7.30E-05	0.000361
1.20.4.3	0.0005132	0.00131	0.001462	0.001848	3.60E-05	7.66E-05	7.42E-05	0.0003661
3.1.3.103	0.0004929	0.0011	0	0	0.001671	0.001808	7.61E-05	0.0003751
1.14.13.7	0.001775	0.004803	0.009765	0.01369	0.0001305	0.0002256	7.64E-05	0.000376
2.1.1.107	0.1082	0.0193	0.09509	0.01606	0.08489	0.02066	7.90E-05	0.0003883
2.7.8.5	0.08364	0.01506	0.105	0.006185	0.07333	0.0103	8.05E-05	0.000395
1.8.3.1	0.0003109	0.001409	0.001221	0.002076	0	0	8.11E-05	0.0003969
2.7.1.40	0.2237	0.06272	0.1815	0.02081	0.1682	0.02829	8.11E-05	0.0003969
3.4.22.37	6.08E-05	0.0003596	0	0	9.35E-05	0.0001777	8.31E-05	0.0004057
1.1.1.133	0.08112	0.02523	0.07694	0.02015	0.1083	0.01901	8.35E-05	0.0004071
2.5.1.154	0.02483	0.01848	0.01256	0.009074	0.008852	0.01014	8.52E-05	0.0004143
3.1.3.23	0.01339	0.02237	0.00359	0.005797	0.00201	0.002415	8.52E-05	0.0004143
2.3.1.203	0.0004854	0.001142	3.51E-05	5.45E-05	0.002098	0.003536	8.53E-05	0.0004143
1.18.1.2	0.1038	0.03372	0.1507	0.04134	0.07595	0.02681	8.65E-05	0.0004192
1.8.5.5	0.005154	0.004591	0.001627	0.00068	0.009999	0.005378	8.67E-05	0.0004195
1.6.2.4	0.001695	0.007622	6.31E-05	9.57E-05	1.67E-05	5.45E-05	8.74E-05	0.0004224
2.7.1.194	0.05638	0.02771	0.03936	0.02148	0.02944	0.01866	8.86E-05	0.0004274
5.3.3.6	2.71E-05	7.88E-05	0.001204	0.002408	0.0004608	0.001329	8.93E-05	0.0004302
2.7.1.210	0.000322	0.0009453	0.000371	0.0003876	1.32E-05	4.52E-05	8.98E-05	0.0004311
5.4.99.62	0.0238	0.0101	0.01169	0.003357	0.01325	0.009264	8.99E-05	0.0004311
4.3.1.32	0.0005236	0.002049	0.001044	0.0009569	6.06E-06	1.67E-05	9.00E-05	0.0004311
3.13.2.1	0.006517	0.005983	0.009273	0.008293	0.01432	0.007313	9.02E-05	0.0004311
2.7.10.3	0.09753	0.02954	0.1067	0.02921	0.1359	0.03516	9.02E-05	0.0004311
1.19.1.1	0.1038	0.03372	0.1507	0.04134	0.07595	0.02681	9.02E-05	0.0004311
3.2.1.141	0.00189	0.004149	0.003155	0.003365	0.0001471	0.0003082	9.28E-05	0.0004428
2.7.7.18	0.115	0.01513	0.1223	0.009349	0.1033	0.01016	9.30E-05	0.000443
4.4.1.37	0.03599	0.01695	0.07796	0.02624	0.06031	0.02918	9.58E-05	0.0004556
2.9.1.1	0.0814	0.0239	0.06671	0.01152	0.05382	0.02025	9.71E-05	0.0004606
2.7.1.71	0.08448	0.01883	0.08864	0.02772	0.1083	0.01948	9.71E-05	0.0004606
5.3.1.4	0.01434	0.01262	0.01378	0.008298	0.02548	0.009008	9.73E-05	0.0004607
6.3.2.43	6.69E-05	0.0002332	7.89E-05	5.96E-05	9.72E-07	3.96E-06	9.76E-05	0.0004616
4.1.2.53	0.003669	0.005727	0.0009188	0.00157	0.0006969	0.001387	9.81E-05	0.000463
1.3.5.3	0.007071	0.007974	0.002393	0.002996	0.002136	0.002014	9.94E-05	0.0004683
2.6.1.76	0.00157	0.003622	0.004675	0.007529	5.41E-05	0.0001279	9.99E-05	0.0004703
3.4.21.66	0.004257	0.02242	0.000266	0.0003628	0.002053	0.003549	0.0001009	0.000474
1.3.8.13	0.009259	0.01093	0.003752	0.002504	0.003104	0.002688	0.000101	0.000474
3.2.1.85	0.002796	0.003958	0.001647	0.002171	0.01272	0.01648	0.0001015	0.0004759
6.4.1.4	0.003588	0.01249	0.004395	0.005203	8.01E-05	0.0001025	0.0001023	0.0004788
1.7.2.5	0.0005164	0.001615	0.002979	0.004297	1.03E-05	1.88E-05	0.000103	0.0004815
1.1.1.421	0.00023	0.0007362	2.37E-05	3.93E-05	0.0009643	0.001191	0.0001039	0.000485
2.6.1.117	0.001097	0.003425	0.002612	0.003145	8.89E-05	0.0001651	0.0001086	0.0005059
3.4.22.70	0.1993	0.07278	0.213	0.06201	0.1309	0.05857	0.0001093	0.0005087
6.1.1.11	0.1769	0.02619	0.202	0.01494	0.156	0.02323	0.0001111	0.0005163
2.3.3.15	0.0006491	0.001666	0.002264	0.002819	0.003344	0.002857	0.000114	0.0005286
6.3.1.19	0.002203	0.004094	0.004264	0.003475	0.0003067	0.0004731	0.0001141	0.0005286
2.1.1.186	0.006557	0.01154	0.002289	0.003708	0.001024	0.001355	0.0001145	0.0005296
3.4.17.21	0.001513	0.001872	9.20E-05	9.39E-05	0.003065	0.002049	0.0001149	0.0005307
2.4.1.212	0.001011	0.001765	0.0003218	0.0005118	3.59E-05	6.66E-05	0.0001209	0.0005575
1.14.13.226	4.51E-05	9.13E-05	0.0001282	0.0001511	0	0	0.0001232	0.0005674
3.5.1.103	0.0009403	0.001584	0.002553	0.002788	0.0001269	0.0002085	0.0001249	0.0005743
3.4.24.28	0.0005832	0.002825	4.66E-05	4.24E-05	0.0002333	0.000204	0.0001251	0.0005746
2.6.1.19	0.01927	0.0204	0.02312	0.026	0.00528	0.004979	0.0001253	0.0005749
4.1.1.74	0.000533	0.001769	0.0004687	0.0009246	5.03E-05	0.0001863	0.0001284	0.000588
1.8.4.11	0.05423	0.02429	0.03467	0.01404	0.03257	0.01034	0.0001293	0.0005916
2.7.1.56	0.08764	0.02208	0.08475	0.0194	0.06591	0.01715	0.0001299	0.0005935
2.4.1.342	0.002248	0.004813	0.003544	0.003014	0.0002822	0.0005498	0.0001306	0.0005956
7.5.2.8	0.004581	0.005036	0.0009251	0.001044	0.001826	0.003004	0.0001318	0.000599
3.2.1.23	0.5597	0.1903	0.5661	0.1719	0.7567	0.1555	0.0001319	0.000599
1.14.99.50	0.0003289	0.001517	6.59E-05	6.62E-05	1.16E-06	4.49E-06	0.0001319	0.000599
2.1.1.289	0.06127	0.01698	0.06338	0.02138	0.07898	0.01561	0.0001326	0.0006012
2.4.1.198	0.0003984	0.001594	3.98E-05	3.71E-05	1.19E-05	6.63E-05	0.0001351	0.0006121
1.6.5.9	0.03052	0.02433	0.03098	0.02565	0.01192	0.00771	0.000136	0.0006151
2.5.1.61	0.0823	0.01637	0.07565	0.01688	0.06273	0.01561	0.0001363	0.0006155
3.5.2.5	0.01035	0.01235	0.01016	0.007027	0.003782	0.003636	0.0001373	0.000619
1.13.11.79	0.0004944	0.001488	0.0008824	0.0007067	2.10E-05	4.34E-05	0.0001418	0.0006385
1.8.2.3	0.0004861	0.001081	6.82E-06	1.36E-05	0.001573	0.001476	0.0001436	0.0006459
2.7.1.148	0.1496	0.02747	0.1769	0.007994	0.134	0.01181	0.0001447	0.0006497
1.1.1.384	5.97E-05	0.0002092	0	0	0.0003101	0.0008215	0.0001472	0.0006602
2.7.8.20	0.09477	0.04387	0.05131	0.03064	0.0525	0.0354	0.0001482	0.0006638
1.3.98.5	0.001355	0.002706	0.003884	0.004766	9.12E-05	0.0002429	0.0001518	0.0006784
1.2.99.10	0.002	0.003078	0.002872	0.001919	0.0004393	0.0007205	0.0001519	0.0006784
1.1.1.3	0.1108	0.03803	0.1423	0.01704	0.1474	0.02911	0.0001533	0.0006838
1.14.15.28	5.80E-05	0.0003133	6.66E-05	5.75E-05	3.32E-07	1.85E-06	0.0001546	0.0006887
3.7.1.9	5.68E-05	0.0001426	0.0003483	0.0005218	0	0	0.0001551	0.0006899
2.3.1.75	0.003203	0.01388	0.004236	0.003963	7.58E-05	0.0001449	0.000161	0.0007151
1.2.1.10	0.2035	0.06917	0.2102	0.02653	0.1388	0.0492	0.0001612	0.0007151
2.7.1.221	0.001099	0.001643	7.52E-05	7.10E-05	0.005393	0.005348	0.000162	0.0007174
3.2.1.51	0.3327	0.1571	0.3711	0.0717	0.4946	0.1329	0.0001644	0.000727
3.1.1.74	0.0003441	0.00173	4.25E-05	5.78E-05	0	0	0.0001646	0.0007272
2.4.2.29	0.1141	0.01939	0.1034	0.03723	0.09482	0.009032	0.0001662	0.0007332
2.5.1.144	0.004771	0.007109	0.002074	0.002266	0.0009069	0.0007832	0.0001679	0.0007398
1.1.1.287	0.000248	0.001156	0	0	0.0001573	0.0002248	0.0001702	0.000749
2.5.1.3	0.1065	0.02257	0.1018	0.02212	0.128	0.01831	0.000171	0.0007514
1.3.8.5	0.001703	0.005058	0.004477	0.005765	6.32E-05	0.0001074	0.0001755	0.0007699
1.6.99.1	0.001304	0.002432	0.002185	0.001654	0.0003728	0.000754	0.0001777	0.0007787
3.1.1.17	0.0003002	0.001168	0.0002568	0.0003143	0.0005244	0.000683	0.0001818	0.0007956
2.4.1.336	0.001264	0.002347	0.002607	0.00257	0.0002787	0.0008266	0.0001831	0.0008
2.7.7.33	0.00358	0.005122	0.001365	0.0008601	0.00743	0.005935	0.0001842	0.0008039
6.3.5.9	0.06868	0.01981	0.06444	0.02474	0.08846	0.01642	0.0001849	0.0008039
6.3.5.11	0.06868	0.01981	0.06444	0.02474	0.08846	0.01642	0.0001849	0.0008039
2.1.1.227	0.09968	0.01953	0.1231	0.005915	0.08902	0.01254	0.0001852	0.0008039
2.1.1.226	0.09968	0.01953	0.1231	0.005915	0.08902	0.01254	0.0001852	0.0008039
6.1.1.10	0.2747	0.05629	0.3481	0.01965	0.2285	0.05521	0.0001865	0.0008084
4.6.1.15	0.03923	0.03291	0.03008	0.03111	0.01293	0.01509	0.0001926	0.0008315
2.7.1.28	0.03923	0.03291	0.03008	0.03111	0.01293	0.01509	0.0001926	0.0008315
2.7.1.29	0.03923	0.03291	0.03008	0.03111	0.01293	0.01509	0.0001926	0.0008315
3.7.1.24	6.61E-05	0.0002073	0.0001231	0.0001532	0	0	0.0001935	0.0008341
1.14.13.231	9.96E-05	0.0001691	4.14E-05	5.71E-05	0.0009137	0.001187	0.0001948	0.0008388
4.2.99.20	0.008649	0.01118	0.005546	0.004964	0.001627	0.00167	0.0001963	0.0008442
5.1.3.17	0.001937	0.002334	0.0002476	0.0003572	0.001218	0.002851	0.000209	0.0008973
5.1.2.1	0.01868	0.009811	0.0367	0.03632	0.0394	0.0258	0.0002111	0.0009051
2.4.1.52	0.002933	0.003617	0.004113	0.003265	0.0003707	0.0007358	0.0002162	0.0009257
3.1.4.3	0.03787	0.03238	0.02104	0.01803	0.01197	0.01774	0.0002165	0.0009257
5.4.2.12	0.172	0.03788	0.1801	0.03978	0.2064	0.02361	0.0002172	0.0009278
4.3.3.7	0.1142	0.01916	0.1361	0.03533	0.1365	0.01958	0.0002178	0.0009291
5.3.1.31	0.005585	0.00607	0.002799	0.001507	0.009976	0.005607	0.0002185	0.0009307
1.13.11.5	0.001105	0.003986	0.001008	0.001065	1.41E-05	2.72E-05	0.000222	0.0009443
2.1.1.63	0.05758	0.0109	0.05518	0.01425	0.07107	0.01306	0.0002291	0.0009734
3.4.21.92	0.132	0.04025	0.1221	0.009526	0.1503	0.02218	0.0002297	0.0009745
1.10.3.4	1.41E-06	6.50E-06	2.01E-05	3.22E-05	0	0	0.0002419	0.001025
1.3.1.34	0.003272	0.003996	0.003288	0.003377	0.0007609	0.001172	0.0002467	0.001043
3.1.3.102	0.00706	0.009552	0.00205	0.00334	0.00158	0.001432	0.0002469	0.001043
4.2.1.96	0.001198	0.004169	0.003089	0.005255	3.51E-05	7.39E-05	0.0002497	0.001054
1.4.4.2	0.0379	0.02626	0.0245	0.02166	0.06486	0.02925	0.0002505	0.001056
2.4.2.53	0.004453	0.006635	0.000906	0.001478	0.0009081	0.001218	0.0002524	0.001062
2.7.8.41	0.03883	0.02482	0.0779	0.01921	0.05845	0.02332	0.0002559	0.001069
5.1.3.38	0.0002179	0.0007518	1.32E-05	1.53E-05	3.94E-06	2.19E-05	0.0002563	0.001069
1.3.1.84	0	0	4.09E-05	8.19E-05	0	0	0.0002613	0.001069
2.7.10.2	0	0	2.39E-05	4.78E-05	0	0	0.0002613	0.001069
3.1.1.116	0	0	1.91E-05	3.82E-05	0	0	0.0002613	0.001069
7.1.3.1	0	0	1.59E-05	3.18E-05	0	0	0.0002613	0.001069
2.7.8.17	0	0	1.59E-05	3.18E-05	0	0	0.0002613	0.001069
1.5.99.14	0	0	1.59E-05	3.18E-05	0	0	0.0002613	0.001069
4.1.2.56	0	0	1.36E-05	2.73E-05	0	0	0.0002613	0.001069
2.1.1.349	0	0	1.27E-05	2.55E-05	0	0	0.0002613	0.001069
2.5.1.79	0	0	9.55E-06	1.91E-05	0	0	0.0002613	0.001069
2.4.1.229	0	0	9.55E-06	1.91E-05	0	0	0.0002613	0.001069
1.14.15.14	0	0	6.82E-06	1.36E-05	0	0	0.0002613	0.001069
1.14.14.178	0	0	6.37E-06	1.27E-05	0	0	0.0002613	0.001069
1.1.1.211	0	0	6.37E-06	1.27E-05	0	0	0.0002613	0.001069
1.1.1.294	0	0	6.37E-06	1.27E-05	0	0	0.0002613	0.001069
2.1.1.204	0	0	6.37E-06	1.27E-05	0	0	0.0002613	0.001069
2.3.1.101	0	0	4.82E-06	9.65E-06	0	0	0.0002613	0.001069
1.5.3.21	0	0	3.41E-06	6.82E-06	0	0	0.0002613	0.001069
2.7.3.3	0	0	3.41E-06	6.82E-06	0	0	0.0002613	0.001069
1.14.13.122	0	0	3.18E-06	6.37E-06	0	0	0.0002613	0.001069
3.5.1.116	0	0	3.18E-06	6.37E-06	0	0	0.0002613	0.001069
3.1.1.23	0.0005297	0.001076	0.0007995	0.001443	2.81E-05	6.30E-05	0.0002626	0.001073
4.1.3.27	0.02961	0.02454	0.01621	0.0194	0.05046	0.02431	0.0002701	0.001102
6.3.4.18	0.01845	0.01445	0.01087	0.007868	0.007337	0.005533	0.0002703	0.001102
1.1.1.31	0.03027	0.01685	0.02404	0.01399	0.01687	0.00875	0.0002746	0.001118
2.3.1.16	0.01349	0.02157	0.007463	0.01035	0.001952	0.001317	0.0002753	0.00112
1.5.99.5	2.22E-05	7.67E-05	0.0002312	0.0003342	6.65E-07	3.70E-06	0.000277	0.001125
4.1.1.12	0.06194	0.04376	0.04664	0.0256	0.02723	0.02771	0.0002787	0.001128
3.5.2.9	0.0231	0.0246	0.01214	0.01268	0.006869	0.004158	0.0002788	0.001128
2.1.1.178	0.005097	0.008838	0.001529	0.002628	0.0008242	0.00117	0.0002789	0.001128
2.8.4.2	0.0008875	0.00172	0.001725	0.00279	4.30E-05	8.97E-05	0.0002805	0.001133
1.7.5.1	0.0377	0.05637	0.03871	0.04244	0.008102	0.004262	0.0002835	0.001144
6.3.1.1	0.09187	0.02531	0.06496	0.01675	0.06761	0.02051	0.0002872	0.001158
4.2.1.91	0.0001894	0.0006112	5.68E-05	9.88E-05	0.001431	0.002054	0.0002875	0.001158
4.1.1.48	0.01265	0.01251	0.007639	0.009696	0.02369	0.01102	0.000289	0.001162
7.1.1.9	0.01473	0.02627	0.03488	0.03582	0.002689	0.003501	0.0002923	0.001173
1.4.1.13	0.1978	0.02965	0.1741	0.0363	0.2412	0.05034	0.0002924	0.001173
1.2.1.59	0.001903	0.003165	0.0007985	0.001015	0.0002141	0.0006331	0.0002937	0.001176
4.4.1.24	8.74E-05	0.0003442	0	0	0.0004683	0.0014	0.0002981	0.001193
5.3.1.14	0.01296	0.01009	0.006466	0.003499	0.01916	0.008732	0.0002989	0.001195
3.1.1.2	0.02197	0.01437	0.01023	0.006849	0.008537	0.006182	0.0003049	0.001214
3.1.2.2	0.02176	0.01411	0.01023	0.006849	0.008537	0.006182	0.0003049	0.001214
4.2.1.159	6.24E-05	0.000203	0	0	0.0003002	0.000964	0.0003055	0.001214
1.3.1.74	4.62E-06	1.91E-05	5.51E-05	7.25E-05	0	0	0.0003055	0.001214
5.4.99.21	0.06025	0.02727	0.04213	0.01047	0.03649	0.01968	0.0003057	0.001214
3.5.1.84	0.005482	0.01015	0.001466	0.00237	0.0009441	0.002006	0.0003135	0.001244
1.1.1.361	0.0005775	0.001193	3.31E-05	6.00E-05	6.38E-05	0.0001512	0.0003142	0.001245
3.6.1.22	0.05765	0.01349	0.04221	0.01101	0.04442	0.01085	0.000317	0.001255
1.1.1.306	0.00169	0.004167	0.002912	0.002938	0.0001181	0.0002625	0.0003186	0.001259
4.3.2.1	0.09179	0.01859	0.1016	0.0186	0.1089	0.01265	0.0003191	0.00126
1.1.1.135	5.53E-05	0.0001641	0	0	0.000336	0.0005435	0.0003216	0.001268
3.1.6.20	0.0003388	0.0006575	0.002357	0.002761	8.50E-05	0.0003744	0.0003297	0.001298
2.4.1.389	0	0	0	0	0.0001615	0.0002989	0.0003306	0.0013
3.1.1.106	0.01955	0.009146	0.01741	0.005704	0.02841	0.008114	0.000332	0.001304
5.3.1.12	0.05739	0.01969	0.0387	0.01212	0.07408	0.02131	0.0003332	0.001307
4.2.1.22	0.001552	0.004859	0.002091	0.003766	7.62E-05	0.0003232	0.0003386	0.001327
3.1.3.77	0.0003438	0.001628	0.001132	0.001834	1.52E-06	6.83E-06	0.0003396	0.001329
1.8.5.2	0.001182	0.003493	0.0008689	0.0009663	0.000166	0.0004172	0.0003421	0.001338
1.17.99.9	0.002815	0.006488	0.00944	0.01226	0.0002411	0.0004027	0.0003459	0.00135
2.3.1.40	0.008923	0.01279	0.002652	0.004212	0.003389	0.009162	0.0003476	0.001354
6.2.1.20	0.008923	0.01279	0.002652	0.004212	0.003389	0.009162	0.0003476	0.001354
1.13.11.37	0.0004023	0.001018	0.001049	0.001922	7.22E-06	2.02E-05	0.0003605	0.001402
2.5.1.147	0.0005246	0.002049	0.001044	0.0009569	8.64E-06	1.94E-05	0.000365	0.001418
3.2.1.8	0.00227	0.004533	0.0007439	0.00119	0.01039	0.01136	0.0003658	0.00142
3.1.1.81	0.000282	0.0004955	0.0008925	0.001169	0.001222	0.001114	0.0003744	0.001451
3.2.1.80	0.01019	0.01295	0.0002993	0.0003553	0.02611	0.0207	0.000376	0.001456
1.1.98.2	0.0005209	0.001834	0.0008783	0.0008099	1.10E-05	2.27E-05	0.0003924	0.001517
2.7.1.21	0.06038	0.0374	0.02562	0.01379	0.03612	0.01961	0.0003945	0.001524
2.3.2.3	0.06402	0.05103	0.03195	0.02661	0.02219	0.02409	0.0004027	0.001553
4.1.1.38	0.0001807	0.0007464	0.0002109	0.0002602	6.44E-06	2.32E-05	0.0004139	0.001595
1.14.14.1	0.001336	0.005805	6.31E-05	9.57E-05	2.70E-05	0.0001022	0.0004269	0.001643
4.2.1.70	0.02272	0.01495	0.01484	0.006358	0.00941	0.007825	0.0004285	0.001647
1.14.99.69	0.0004069	0.001007	3.89E-05	6.56E-05	2.64E-05	9.03E-05	0.0004293	0.001648
2.3.1.59	0.0001034	0.0002265	0.0009054	0.001235	3.49E-06	1.09E-05	0.0004327	0.001659
5.1.1.17	0.0001031	0.0002737	9.44E-05	0.0001626	5.73E-07	3.19E-06	0.0004376	0.001676
2.7.1.72	0.008038	0.01769	0.002791	0.004548	0.00132	0.001178	0.0004417	0.00169
2.7.1.177	0.01801	0.01144	0.0258	0.01828	0.01081	0.01138	0.0004429	0.001692
1.1.1.237	0.004477	0.007948	0.001266	0.002145	0.000644	0.0007227	0.0004515	0.001723
2.7.1.95	0.01053	0.01819	0.009494	0.009068	0.02597	0.02935	0.0004588	0.001749
6.2.1.76	0.0001142	0.00024	0.001542	0.002833	2.46E-06	9.55E-06	0.0004653	0.001772
4.1.1.71	0.00616	0.01293	0.0164	0.01743	0.0008664	0.001055	0.0004691	0.001782
2.2.1.5	0.00616	0.01293	0.0164	0.01743	0.0008664	0.001055	0.0004691	0.001782
3.7.1.17	0.000459	0.001845	0.0003786	0.0003025	5.03E-06	1.50E-05	0.0004714	0.001789
2.1.1.223	0.06861	0.02154	0.06023	0.03191	0.08836	0.01505	0.0004772	0.001807
1.14.14.12	0.00228	0.01147	0.0022	0.002748	2.37E-05	7.08E-05	0.0004775	0.001807
1.1.2.6	2.68E-05	0.0001426	3.64E-05	4.27E-05	0	0	0.0004811	0.001818
2.4.1.187	0.05464	0.01785	0.039	0.00253	0.03857	0.01224	0.0004813	0.001818
2.8.1.15	3.03E-05	0.0001492	1.45E-05	2.90E-05	0.0008623	0.001491	0.0004829	0.001821
1.3.99.8	5.82E-05	0.0001507	0.0003869	0.0007609	0	0	0.0004862	0.001832
4.2.1.56	0.0002701	0.001338	0.0002201	0.0004087	5.49E-07	3.06E-06	0.0004887	0.001838
2.7.1.52	0.01478	0.01617	0.003702	0.005645	0.02908	0.02859	0.0004895	0.001838
2.7.7.30	0.01478	0.01617	0.003702	0.005645	0.02908	0.02859	0.0004895	0.001838
7.2.2.14	0.09059	0.03209	0.1281	0.02022	0.06619	0.0412	0.0004922	0.001844
2.1.1.151	0.04235	0.01225	0.03175	0.01044	0.05079	0.009855	0.0004922	0.001844
3.5.1.107	0.001712	0.002543	0.003822	0.004043	0.0005434	0.001141	0.0004929	0.001844
2.7.1.206	0.002585	0.004065	0.0005949	0.001035	0.0005079	0.000712	0.0004933	0.001844
5.1.3.7	0.001223	0.002495	0.0004067	0.0004807	0.00448	0.006243	0.0004953	0.001849
6.1.1.5	0.2493	0.03497	0.2301	0.04096	0.2162	0.02873	0.0004998	0.001861
3.5.3.12	0.01607	0.01703	0.02904	0.03241	0.02715	0.01316	0.0004998	0.001861
1.3.1.76	0.0594	0.01834	0.03966	0.01378	0.04285	0.01627	0.0005043	0.001876
2.7.8.28	0.0004565	0.00163	0.001098	0.001071	7.83E-06	1.40E-05	0.000511	0.001899
7.1.3.2	0.0407	0.02592	0.01145	0.006654	0.0638	0.03249	0.0005132	0.001905
4.3.2.11	3.57E-05	0.0001413	7.24E-06	1.45E-05	0	0	0.0005164	0.001914
3.2.1.78	0.004758	0.01376	0.0001433	0.0002017	0.008218	0.008812	0.0005188	0.001921
2.7.7.6	0.8051	0.1082	0.7713	0.02781	0.7165	0.0614	0.0005194	0.001921
5.1.1.8	0.0002158	0.0005448	5.07E-05	0.0001013	2.20E-06	1.04E-05	0.0005234	0.001934
1.4.3.26	0.0003511	0.001477	0.000531	0.0007759	5.07E-06	1.20E-05	0.000524	0.001934
2.5.1.83	0.0004027	0.001249	0.0008982	0.0006205	6.64E-05	0.0002192	0.0005271	0.001943
1.8.1.20	0.0002624	0.001533	6.37E-05	7.12E-05	9.72E-07	3.96E-06	0.0005281	0.001945
3.1.3.6	0.1488	0.05223	0.1008	0.05044	0.09837	0.03973	0.0005291	0.001946
3.1.3.26	0.003821	0.006603	0.001191	0.00197	0.0008907	0.001531	0.0005297	0.001946
1.1.1.338	8.04E-05	0.0002493	0.00363	0.00705	0.0002492	0.0006664	0.0005354	0.001965
2.7.7.8	0.1627	0.02105	0.1557	0.0204	0.1421	0.01643	0.0005382	0.001973
3.6.1.29	0.000108	0.0003408	0.0002449	0.00022	3.70E-06	1.49E-05	0.0005397	0.001976
4.1.1.104	0.004305	0.007551	0.001174	0.001889	0.0007618	0.0009888	0.0005436	0.001988
2.4.1.7	0.003675	0.004694	0.00111	0.0004953	0.009565	0.01112	0.0005459	0.001994
5.3.3.4	0.0003023	0.0007344	0.0007108	0.001196	2.08E-05	4.91E-05	0.0005469	0.001995
2.3.3.1	0.08439	0.04216	0.137	0.02676	0.1214	0.03333	0.0005494	0.002002
3.2.1.26	0.05847	0.04061	0.08383	0.0391	0.08901	0.04136	0.0005504	0.002004
1.13.12.2	0.000114	0.000411	0.0001026	0.0001204	2.87E-06	1.01E-05	0.0005522	0.002008
1.1.1.388	0.0001438	0.0007242	0.0003132	0.0003942	2.53E-06	1.23E-05	0.0005545	0.002014
4.2.1.108	0.0002766	0.0007954	0.00201	0.003327	1.94E-05	5.32E-05	0.0005581	0.002025
1.14.15.31	0	0	4.28E-05	4.95E-05	1.52E-06	4.86E-06	0.0005813	0.002107
6.1.1.3	0.1732	0.02703	0.1499	0.01261	0.1502	0.01752	0.0005835	0.002112
1.21.98.3	0.004643	0.01011	0.0008182	0.001076	0.00782	0.009267	0.0006038	0.002183
5.1.3.9	0.06922	0.0178	0.05936	0.009056	0.05217	0.02312	0.0006082	0.002197
2.4.2.52	0.04212	0.02216	0.01854	0.003251	0.02561	0.01162	0.0006126	0.00221
1.1.3.2	0.001834	0.002803	0.000869	0.0008012	0.0002826	0.0008168	0.0006135	0.002211
2.1.1.156	0.0001425	0.000293	0.0001084	6.60E-05	0.0004805	0.0005151	0.0006228	0.002242
3.4.14.14	0.0002509	0.001163	0.0005021	0.0004397	1.94E-06	5.25E-06	0.0006344	0.002281
1.3.8.1	0.0907	0.06346	0.03981	0.0363	0.04014	0.02879	0.0006389	0.002295
5.3.3.1	0.0005001	0.002177	0.001052	0.001132	1.28E-05	2.90E-05	0.000641	0.0023
4.2.1.80	0.006213	0.01148	0.004014	0.00516	0.001131	0.001316	0.0006427	0.002303
5.1.1.12	0.004199	0.007757	0.002454	0.001694	0.007831	0.006094	0.0006523	0.002335
3.2.1.10	0.03502	0.01899	0.05315	0.01763	0.05872	0.02543	0.0006578	0.002352
2.4.1.216	0.0002823	0.0005144	8.22E-05	0.0001141	1.63E-06	6.56E-06	0.0006602	0.002358
2.7.4.29	0.004522	0.007172	0.001154	0.001812	0.001348	0.00264	0.0006671	0.00238
5.3.1.15	0.006072	0.005131	0.008326	0.006754	0.01494	0.01301	0.0006744	0.002403
2.1.1.130	0.04307	0.01207	0.03275	0.009643	0.0508	0.009847	0.0006749	0.002403
3.2.1.67	0.002562	0.004473	0.002158	0.001936	0.006058	0.006795	0.0006811	0.002422
4.2.1.141	3.44E-05	8.40E-05	8.28E-05	0.0001061	0	0	0.0006931	0.002462
2.8.3.10	0.03682	0.02141	0.01259	0.00479	0.02046	0.01028	0.0006997	0.002483
2.1.3.15	0.1238	0.04445	0.07703	0.03344	0.08287	0.03285	0.0007121	0.002524
5.4.99.13	0.001001	0.003824	0.001775	0.002216	2.79E-05	4.47E-05	0.0007166	0.002537
2.6.1.83	0.06194	0.0338	0.05798	0.01197	0.09418	0.03323	0.0007566	0.002676
1.2.1.46	0.0005709	0.001187	0.004468	0.006823	6.85E-05	0.0001392	0.0007597	0.002684
2.1.1.196	0.05911	0.01675	0.06001	0.01878	0.07409	0.01485	0.0007615	0.002687
3.4.11.18	0.2074	0.02891	0.2178	0.02843	0.1859	0.02716	0.0007672	0.002705
1.3.99.32	0.0004741	0.00251	7.73E-05	0.000129	9.03E-06	5.03E-05	0.0007689	0.002705
4.99.1.12	0.04798	0.02233	0.08885	0.02252	0.07683	0.03866	0.000769	0.002705
3.6.1.58	0.001486	0.003172	0.004075	0.004678	0.0002027	0.000287	0.0007727	0.002715
2.5.1.15	0.1065	0.03343	0.09322	0.007708	0.08176	0.01591	0.0007754	0.002722
3.4.17.13	0.08274	0.0341	0.0372	0.02141	0.05355	0.02307	0.0007776	0.002726
5.5.1.2	0.002119	0.005788	0.004188	0.007481	0.0001593	0.0002926	0.0007847	0.002748
1.3.8.17	0.0004138	0.001899	0.0005643	0.0004481	4.51E-06	1.00E-05	0.000788	0.002755
1.1.1.122	0.0009325	0.002346	0.00034	0.0005662	7.85E-05	0.0001668	0.0007884	0.002755
2.4.1.290	0.0006387	0.001268	0.0001267	0.0001416	0.003072	0.005513	0.0008041	0.002807
5.4.3.5	0.001457	0.001536	0.0009837	0.0009637	0.004676	0.005283	0.0008053	0.002808
1.1.2.4	0.00262	0.005945	0.01407	0.02188	0.003689	0.003278	0.0008077	0.002813
1.1.1.110	0.0008169	0.001991	0.000632	0.0005293	0.000105	0.0002229	0.0008135	0.00283
3.5.1.119	0.00235	0.00514	0.004243	0.003701	0.0003022	0.0003619	0.0008167	0.002839
3.1.1.11	0.009866	0.01217	0.001527	0.002336	0.02507	0.02131	0.000822	0.002854
5.4.2.7	0.1455	0.02822	0.1522	0.02938	0.1178	0.02842	0.0008302	0.002879
2.7.1.199	0.1034	0.03665	0.05778	0.03544	0.07207	0.02484	0.0008351	0.002893
7.2.4.1	0.04919	0.02457	0.03432	0.02237	0.06866	0.02131	0.0008419	0.002914
5.4.3.2	0.009039	0.008637	0.002904	0.001771	0.02595	0.02047	0.000846	0.002925
3.5.2.14	0.008541	0.02407	0.02302	0.02449	0.01062	0.01324	0.0008479	0.002928
3.13.1.6	0.0002915	0.001567	3.92E-05	5.46E-05	0	0	0.0008505	0.002934
2.1.1.41	0.0001986	0.0008063	0.0003021	0.0003748	8.34E-06	4.64E-05	0.0008623	0.002972
1.13.11.25	0.001721	0.00803	0.001354	0.001523	1.44E-05	3.14E-05	0.0008645	0.002976
2.4.99.18	0.0005643	0.002985	0	0	0.0008771	0.001492	0.0008723	0.003
4.2.1.120	0.00484	0.008093	1.72E-05	1.36E-05	0.005611	0.005132	0.0008774	0.00301
5.3.3.3	0.00484	0.008093	1.72E-05	1.36E-05	0.005611	0.005132	0.0008774	0.00301
2.5.1.68	0.001789	0.003702	0.005158	0.005823	0.0002359	0.0002546	0.0008781	0.00301
1.4.1.11	0.004618	0.003658	0.002227	0.00177	0.008411	0.004407	0.000883	0.003023
4.4.1.16	0.07043	0.02688	0.0967	0.03705	0.05015	0.01835	0.0009208	0.00315
3.6.1.45	0.03573	0.02639	0.03577	0.02471	0.05704	0.02258	0.0009292	0.003175
2.7.8.12	0.04092	0.02248	0.06331	0.006094	0.06252	0.02745	0.0009447	0.003225
3.5.1.26	8.78E-05	0.0001957	3.55E-05	5.89E-05	3.55E-07	1.98E-06	0.0009458	0.003225
3.4.25.2	0.005686	0.004795	0.001725	0.0009052	0.01082	0.0073	0.0009482	0.00323
3.1.3.22	0.008922	0.01474	0.002578	0.004199	0.001835	0.002385	0.0009509	0.00323
3.1.3.50	0.008922	0.01474	0.002578	0.004199	0.001835	0.002385	0.0009509	0.00323
1.14.99.67	0.0002105	0.001222	5.99E-05	0.0001045	5.59E-07	3.11E-06	0.0009514	0.00323
7.1.1.5	0.0002419	0.0005111	0.001536	0.002522	2.91E-05	8.06E-05	0.0009601	0.003256
2.4.2.18	0.01233	0.01184	0.009799	0.01114	0.02267	0.01317	0.0009617	0.003259
3.5.4.2	0.07516	0.02695	0.1158	0.01794	0.09821	0.03092	0.0009911	0.003355
1.14.11.78	6.62E-05	0.0002654	1.88E-05	1.33E-05	1.90E-06	5.89E-06	0.0009972	0.003372
3.5.1.2	0.1091	0.06273	0.05787	0.03591	0.05581	0.03047	0.0009993	0.003375
1.2.7.3	0.1188	0.05741	0.09468	0.04889	0.17	0.05512	0.001003	0.003382
1.1.1.333	0.0007439	0.001348	0.0009627	0.0007985	0.0001722	0.000625	0.001004	0.003382
4.1.1.45	0.0001201	0.0003493	0.0001522	0.0002539	1.89E-06	7.94E-06	0.001004	0.003382
1.3.99.38	0.001406	0.002643	0.003115	0.002941	0.0002075	0.0002989	0.001018	0.003424
2.7.4.8	0.1269	0.03716	0.1495	0.0323	0.1462	0.02028	0.001019	0.003424
4.2.1.82	0.0004847	0.0007114	0.000175	0.0002576	3.50E-05	6.87E-05	0.001031	0.00346
6.2.1.41	0.0015	0.00602	0.001399	0.001259	1.27E-05	3.07E-05	0.001032	0.00346
4.2.1.42	0.005657	0.009102	0.002042	0.003594	0.001438	0.002114	0.001051	0.003521
1.5.99.6	0.0003406	0.001267	3.41E-05	6.82E-05	0	0	0.001053	0.003524
6.2.1.19	4.32E-06	1.81E-05	4.01E-05	6.44E-05	0	0	0.001056	0.00353
3.4.11.6	0.007998	0.007581	0.008064	0.00984	0.019	0.01284	0.001068	0.003565
2.5.1.48	0.02558	0.02186	0.02324	0.01652	0.00944	0.007748	0.001084	0.003615
4.4.1.11	0.0343	0.02485	0.03114	0.02693	0.01657	0.01082	0.00111	0.003694
2.7.1.55	0.005138	0.005351	0.0007831	0.0005602	0.002492	0.003578	0.00111	0.003694
1.14.13.238	6.11E-05	0.000143	0.001018	0.001474	9.19E-06	3.60E-05	0.001114	0.003703
1.1.1.28	0.02485	0.01399	0.01812	0.008714	0.03552	0.01209	0.00114	0.003786
2.7.1.107	0.1114	0.03091	0.0855	0.02637	0.08278	0.03101	0.001141	0.003786
2.5.1.26	0.001498	0.002052	0.004918	0.005263	0.004117	0.004253	0.001152	0.003818
3.1.3.90	0.01899	0.01648	0.00786	0.00655	0.006928	0.006383	0.001163	0.003849
2.7.7.79	0.0006667	0.001876	0.0002049	0.0001503	0.003345	0.006476	0.001164	0.003849
3.3.2.8	0.0002949	0.001343	0.0005947	0.0007443	7.80E-06	2.32E-05	0.001165	0.003849
5.3.1.27	0.00373	0.004414	0.003233	0.001817	0.01175	0.01104	0.001171	0.003865
1.2.7.8	0.04697	0.02354	0.03778	0.03332	0.07552	0.03358	0.001184	0.003906
5.1.3.6	0.02397	0.01551	0.008293	0.003168	0.03532	0.01988	0.001189	0.003918
3.2.1.152	0.0003391	0.0007649	3.46E-05	3.33E-05	0.0007963	0.001402	0.001198	0.003942
4.2.2.8	0.01179	0.02013	0.0002206	0.0002801	0.03275	0.0337	0.001213	0.003989
1.1.1.402	0.0002421	0.0007872	1.41E-05	1.63E-05	8.21E-06	4.38E-05	0.001219	0.004003
1.1.1.136	0.01069	0.008599	0.02023	0.01271	0.02489	0.01712	0.00122	0.004004
2.7.1.87	0.005161	0.01062	0.001135	0.002039	0.001019	0.000945	0.00123	0.004028
3.4.22.48	0.0001683	0.0004649	0.0002774	0.0005548	0.001768	0.004938	0.001231	0.004028
2.7.1.227	0.0003497	0.001526	4.78E-06	9.57E-06	0.0003786	0.0004823	0.001231	0.004028
1.8.1.14	0.0003047	0.0005195	0.003317	0.003421	4.90E-05	0.0001555	0.001253	0.004093
1.13.11.11	0.001409	0.003961	0.001794	0.002641	5.27E-05	0.0001622	0.001276	0.004167
7.6.2.11	0.1014	0.02512	0.07421	0.01298	0.08471	0.01356	0.001279	0.00417
1.1.1.408	0.008589	0.006981	0.01388	0.006748	0.01508	0.008541	0.001284	0.00418
1.1.1.409	0.008589	0.006981	0.01388	0.006748	0.01508	0.008541	0.001284	0.00418
1.3.3.11	0.0002941	0.001491	0.0001941	0.0003048	3.34E-07	1.86E-06	0.001292	0.004201
3.4.14.13	0.0007633	0.002599	0.0008957	0.001696	0.003896	0.004626	0.00133	0.004319
2.7.1.187	4.75E-05	0.0001044	0.0002138	0.0002937	1.02E-05	2.95E-05	0.001331	0.004319
1.2.7.5	0.02496	0.02318	0.05327	0.0154	0.05025	0.04091	0.00134	0.004343
4.1.2.27	0.0005168	0.002263	0.001267	0.00142	1.21E-05	2.93E-05	0.001342	0.004345
3.5.4.40	0.0008274	0.001464	0.0004762	0.0003486	0.004309	0.007671	0.001346	0.004355
3.7.1.3	0.00212	0.006329	0.00176	0.002712	5.89E-05	0.0001944	0.001349	0.004362
2.7.7.99	0.004153	0.006264	0.000159	0.0001278	0.01063	0.00864	0.001367	0.004414
2.4.1.21	0.1456	0.02175	0.139	0.02146	0.1256	0.02155	0.001376	0.004438
2.4.1.117	0.0003355	0.001436	3.77E-05	4.91E-05	0.002395	0.002906	0.001378	0.004441
6.3.2.4	0.1704	0.01929	0.2015	0.02028	0.1598	0.02038	0.001381	0.004447
3.1.2.29	0.005584	0.00405	0.002403	0.002185	0.01205	0.007969	0.001403	0.004513
2.5.1.30	0.001104	0.003746	0.002509	0.003476	0.003237	0.003099	0.001409	0.004527
4.1.1.49	0.06547	0.02923	0.1001	0.01476	0.08876	0.02775	0.001447	0.004646
2.5.1.134	0.0001522	0.0003253	0.0007569	0.000653	6.85E-05	0.000244	0.00145	0.004649
2.7.1.219	0.008887	0.007502	0.01468	0.008432	0.01646	0.009707	0.001461	0.004675
2.7.1.220	0.008887	0.007502	0.01468	0.008432	0.01646	0.009707	0.001461	0.004675
4.2.1.155	3.39E-05	0.0001415	0.0001437	0.0002032	2.53E-06	1.23E-05	0.001464	0.00468
1.2.1.96	0.0002465	0.001175	3.57E-05	4.82E-05	0	0	0.0015	0.004787
6.2.1.9	1.32E-05	4.97E-05	4.42E-05	8.01E-05	0	0	0.0015	0.004787
3.1.6.13	0.003188	0.005663	0	0	0.004524	0.00402	0.001502	0.004788
3.1.3.2	0.01466	0.01711	0.003523	0.005871	0.004279	0.003034	0.001514	0.00482
1.2.5.1	0.004709	0.008726	0.01364	0.01604	0.0009955	0.001589	0.001518	0.004831
3.2.2.31	0.09264	0.0402	0.1426	0.02977	0.1245	0.02335	0.00156	0.004958
2.7.1.209	3.61E-05	0.0001154	0.0001716	0.0001525	1.32E-05	6.39E-05	0.001563	0.004964
2.7.2.3	0.142	0.01731	0.1263	0.02685	0.1269	0.01432	0.001565	0.004965
2.1.1.230	2.13E-06	8.77E-06	0.0001435	0.0002356	5.65E-07	3.14E-06	0.001574	0.004986
3.2.1.68	0.04987	0.0304	0.0556	0.03578	0.07303	0.02431	0.001585	0.005017
4.1.1.37	0.0301	0.01389	0.0373	0.01521	0.04432	0.01907	0.001592	0.005035
2.7.7.73	0.04488	0.01041	0.04379	0.01449	0.03502	0.01224	0.001613	0.005095
2.1.1.199	0.1375	0.01894	0.131	0.02171	0.1532	0.01845	0.001616	0.005099
1.13.11.1	0.001099	0.002922	0.001855	0.002977	7.66E-05	0.0001429	0.001628	0.005132
1.7.1.7	0.01154	0.01089	0.00538	0.005569	0.007983	0.01565	0.001642	0.005171
2.4.2.6	0.0001215	0.0002786	0.0001404	0.0002107	4.21E-05	0.0002122	0.001648	0.005187
2.1.3.10	0.0003252	0.001388	3.23E-05	4.81E-05	1.60E-05	7.56E-05	0.00165	0.005188
1.3.1.116	0.008024	0.008159	0.01421	0.0136	0.01676	0.01613	0.001662	0.005219
3.4.21.89	0.2441	0.03383	0.2147	0.0223	0.2683	0.03058	0.001672	0.005248
2.1.1.44	0.001049	0.005189	0.0008956	0.001195	2.13E-05	8.69E-05	0.001677	0.005259
1.14.99.57	0.0004409	0.000996	0.001314	0.001406	3.28E-05	7.17E-05	0.001699	0.005322
2.7.8.44	0.0005062	0.0007896	0.002913	0.002928	5.93E-05	0.0001495	0.001712	0.005357
1.2.7.11	0.09528	0.04962	0.07242	0.03479	0.1352	0.04705	0.001714	0.005357
7.2.2.4	0.02435	0.01051	0.02896	0.02678	0.0153	0.01185	0.001717	0.005362
2.5.1.103	0	0	0	0	0.000285	0.0005987	0.001722	0.005369
2.4.1.279	0	0	0	0	1.39E-05	3.15E-05	0.001722	0.005369
7.1.1.6	0.0002374	0.0009759	7.56E-05	8.96E-05	2.76E-06	1.36E-05	0.001732	0.005394
4.2.2.5	0.008066	0.01461	7.59E-05	5.21E-05	0.01514	0.01434	0.001736	0.005402
3.4.11.19	0.0119	0.006814	0.004095	0.002106	0.01644	0.007967	0.001743	0.005416
2.3.1.78	2.44E-05	5.85E-05	5.66E-05	5.77E-05	3.73E-06	1.51E-05	0.001748	0.005426
1.1.1.310	3.78E-05	0.0001534	6.62E-05	0.0001199	0.0002511	0.0006713	0.001753	0.005437
3.4.22.71	0.1953	0.08721	0.2965	0.07188	0.2972	0.1248	0.001759	0.005446
3.2.1.183	0.001509	0.001946	0.001475	0.001847	0.0004596	0.0007097	0.001759	0.005446
1.1.1.275	0.0001366	0.0007632	6.04E-05	0.0001145	0	0	0.001779	0.005498
5.4.99.67	0.0001072	0.0006174	1.52E-05	2.43E-05	0	0	0.001779	0.005498
5.4.99.15	0.002331	0.005569	0.003497	0.003402	9.70E-05	0.0001868	0.001795	0.00554
1.4.1.21	0.002211	0.003792	0.004985	0.007134	0.006063	0.004508	0.00181	0.005583
1.2.1.3	0.09142	0.03193	0.09075	0.007937	0.06901	0.01776	0.001862	0.005737
2.7.1.58	0.006624	0.01084	0.001862	0.003119	0.0018	0.002475	0.001881	0.005792
2.1.1.179	0.0001099	0.000169	6.82E-05	0.0001364	0.0004659	0.0005844	0.001886	0.005798
3.5.3.7	0.001039	0.003201	0.003665	0.004591	0.002115	0.003208	0.001887	0.005798
6.1.3.1	0.001314	0.00439	0.002581	0.0027	0.0001059	0.0002528	0.001889	0.005799
4.2.1.151	0.001619	0.003646	0.0002185	0.0002336	0.004402	0.006447	0.00191	0.005857
2.1.1.74	0.04868	0.03437	0.08406	0.01698	0.0687	0.02746	0.001915	0.005867
1.8.3.4	0.000338	0.001685	0.0004711	0.0005439	3.48E-06	1.14E-05	0.001919	0.005874
1.1.1.399	0.1029	0.02866	0.07973	0.01088	0.1213	0.02238	0.001925	0.005887
4.2.1.109	0.0002651	0.001375	4.25E-05	3.25E-05	7.74E-06	4.31E-05	0.001932	0.005902
5.3.2.5	2.13E-05	6.62E-05	0.0001513	0.00011	2.51E-06	8.22E-06	0.001935	0.005907
2.5.1.149	0.0001512	0.0003605	4.09E-05	8.19E-05	9.72E-07	3.96E-06	0.001968	0.005999
2.4.1.250	0.002442	0.004225	0.008552	0.01042	0.0006325	0.0008697	0.001983	0.00604
2.7.7.85	0.1559	0.04534	0.1586	0.02965	0.1259	0.02734	0.001987	0.006042
1.14.13.148	0.0008505	0.003746	0.004311	0.006932	1.70E-05	3.58E-05	0.001987	0.006042
2.4.1.11	0.00421	0.006135	0.0005094	0.0005669	0.01618	0.01781	0.002003	0.006083
4.2.1.48	5.39E-06	3.19E-05	0	0	4.39E-05	9.12E-05	0.002014	0.006113
2.7.9.3	0.06719	0.0196	0.05498	0.01804	0.05122	0.01853	0.002019	0.00612
2.7.7.61	0.03562	0.01785	0.0171	0.00257	0.02369	0.009814	0.002045	0.006195
6.3.1.13	0.001825	0.003926	0.005834	0.007847	0.0002003	0.0003515	0.002092	0.006332
2.7.4.6	0.04061	0.01461	0.04329	0.02586	0.029	0.01491	0.002098	0.006344
2.8.2.37	4.21E-05	0.0001481	2.13E-05	2.76E-05	0	0	0.002103	0.006353
4.4.1.5	0.03168	0.0112	0.02094	0.005429	0.03605	0.006409	0.002118	0.006391
1.1.1.304	0.004222	0.00384	0.008423	0.006532	0.00749	0.003851	0.002137	0.006437
1.1.1.76	0.004222	0.00384	0.008423	0.006532	0.00749	0.003851	0.002137	0.006437
1.8.2.1	0.0009468	0.0009385	0.0005387	0.0003687	0.002002	0.001599	0.002146	0.006458
1.14.13.22	4.18E-05	9.76E-05	1.00E-05	1.30E-05	6.08E-07	3.38E-06	0.002155	0.006478
5.3.1.8	0.1045	0.01558	0.1466	0.05369	0.09415	0.02871	0.002158	0.006482
4.2.3.3	0.03684	0.009845	0.02447	0.01189	0.04395	0.0123	0.00217	0.006512
2.7.7.80	0.01857	0.01692	0.01096	0.01068	0.02988	0.01727	0.002204	0.006608
3.4.11.10	0.008547	0.007789	0.008084	0.009822	0.019	0.01284	0.002223	0.006655
1.1.1.22	0.08067	0.03073	0.1016	0.02516	0.1097	0.03388	0.002224	0.006655
1.14.11.55	0.0005032	0.001926	0.003019	0.004528	1.46E-05	3.52E-05	0.00226	0.006757
2.1.1.71	3.91E-05	0.0001378	5.56E-05	4.89E-05	0.000283	0.0006903	0.002283	0.00682
1.1.1.56	0.0001958	0.0005669	0.0001136	0.0001441	5.72E-06	1.94E-05	0.002288	0.006828
1.1.1.53	0.001206	0.003696	0.003719	0.004394	0.0001475	0.0002606	0.002333	0.006956
1.1.5.9	0.0001139	0.0005664	0.0001384	0.0001535	5.49E-06	1.76E-05	0.002358	0.007023
2.1.1.177	0.07897	0.01391	0.08531	0.006771	0.07223	0.007547	0.002381	0.007087
6.2.1.34	0.0001957	0.0005658	0.000933	0.001611	6.70E-06	2.41E-05	0.002385	0.007091
3.1.4.16	0.1384	0.04851	0.09987	0.04997	0.09847	0.03829	0.002402	0.007134
1.3.3.6	0.003223	0.009541	0.008374	0.0101	0.0001917	0.0002842	0.002419	0.007179
3.4.19.3	0.03356	0.01723	0.01792	0.01215	0.02045	0.009271	0.002425	0.007189
3.1.3.85	0.00125	0.002771	0.002845	0.004267	0.000158	0.0002556	0.002432	0.007204
2.3.1.274	0.1178	0.02435	0.1386	0.00651	0.1067	0.01951	0.002457	0.007272
1.13.11.3	0.001891	0.006283	0.004337	0.0059	0.0001019	0.0001788	0.002459	0.007272
5.1.3.26	0.001602	0.005115	5.56E-05	5.89E-05	0.003255	0.00347	0.002469	0.007294
4.1.3.39	0.006899	0.007492	0.002571	0.003203	0.01052	0.007429	0.002478	0.007314
4.1.1.9	5.52E-05	0.0002415	0.0003939	0.0007127	0	0	0.00249	0.007343
1.14.99.44	0.0001704	0.0002285	0.002119	0.001707	7.17E-05	0.0001603	0.002493	0.007346
4.2.1.81	0.0001009	0.0003808	0.0002213	0.0004257	4.62E-07	2.57E-06	0.002497	0.007349
1.14.13.251	0.0004495	0.001439	0.003743	0.006665	1.34E-05	2.84E-05	0.002515	0.007395
1.14.12.10	0.001415	0.003564	0.002906	0.004843	0.0001283	0.0002812	0.002538	0.007456
3.5.3.10	0.000969	0.002998	0.003555	0.004542	7.83E-05	0.000147	0.002583	0.007582
1.14.15.29	0.0007435	0.00308	0.001909	0.001971	3.53E-05	7.40E-05	0.00259	0.007595
1.1.1.17	0.01279	0.01188	0.01004	0.01163	0.004694	0.004281	0.002622	0.007681
1.8.4.12	0.04354	0.0209	0.02933	0.01282	0.0295	0.008942	0.002625	0.007681
5.2.1.13	0.001084	0.001666	0.0005168	0.000558	0.003232	0.002664	0.002626	0.007681
2.7.1.73	0.0112	0.00946	0.00834	0.004587	0.006435	0.00739	0.002656	0.007761
2.4.1.20	0.002404	0.003606	0.003111	0.003177	0.006809	0.01153	0.002672	0.0078
4.6.1.1	0.05145	0.02142	0.03438	0.007492	0.03686	0.01443	0.00272	0.007932
3.1.4.59	0.1346	0.05105	0.1268	0.03968	0.09398	0.03001	0.002722	0.007932
2.8.1.10	0.04431	0.01098	0.0386	0.01617	0.03389	0.0143	0.002738	0.007973
1.14.19.23	0.0002998	0.000486	0.002907	0.002617	9.93E-05	0.0002604	0.002746	0.007982
1.14.19.45	0.0002998	0.000486	0.002907	0.002617	9.93E-05	0.0002604	0.002746	0.007982
1.2.3.3	0.002859	0.004087	0.00239	0.001912	0.0003691	0.0007823	0.002761	0.008018
1.1.1.80	0.009719	0.005582	0.004176	0.002778	0.006811	0.008947	0.002776	0.008052
2.7.1.1	0.003999	0.008826	6.68E-05	7.56E-05	0.002419	0.001842	0.00278	0.008052
2.3.3.20	0.0007225	0.002082	0.00195	0.002371	4.97E-05	0.0001108	0.00278	0.008052
2.7.1.223	0.001166	0.002971	0.008291	0.01144	0.001349	0.001785	0.002783	0.008052
1.7.99.1	0.09367	0.06261	0.05887	0.03045	0.04667	0.02481	0.002793	0.008075
1.3.99.41	0.001005	0.002495	0.0005717	0.0004708	0.0001645	0.0008429	0.00282	0.008141
2.4.99.16	0.002777	0.005005	0.005481	0.004576	0.0005189	0.0007025	0.002821	0.008141
1.6.3.4	0.09779	0.05424	0.07191	0.02585	0.0583	0.03019	0.002839	0.008184
2.3.1.301	0.0004563	0.001878	0.0009755	0.0006776	1.02E-05	2.37E-05	0.00285	0.00821
1.14.13.113	0.0003072	0.001458	4.92E-05	3.80E-05	1.70E-06	6.75E-06	0.002872	0.008265
2.8.3.17	0.004745	0.006809	0.008843	0.01741	0.0009617	0.001442	0.002902	0.008343
1.3.1.86	0.0001217	0.0005311	0.0003726	0.0004943	5.99E-06	1.67E-05	0.002923	0.008392
2.1.1.365	0.0002593	0.001014	0.0002422	0.0001723	5.67E-06	2.17E-05	0.002924	0.008392
1.5.1.21	0.000161	0.0003789	0.0003324	0.0004871	9.41E-06	3.08E-05	0.002952	0.008465
4.3.1.7	0.05759	0.04048	0.02825	0.02104	0.02675	0.0228	0.002957	0.008467
2.3.1.255	0.0002221	0.0008747	6.82E-06	1.36E-05	5.42E-06	2.67E-05	0.002959	0.008467
2.4.2.44	0.0007823	0.001228	1.64E-05	1.95E-05	0.001641	0.001458	0.00296	0.008467
4.1.1.114	0.001163	0.00361	0.002518	0.002693	0.0001063	0.0002485	0.002968	0.00848
3.4.14.4	0.0146	0.02032	0.0007356	0.0008351	0.0269	0.02119	0.002978	0.008504
4.1.1.83	0.0005431	0.00118	1.28E-05	1.80E-05	0.001385	0.002026	0.002989	0.008527
3.1.1.114	0.0004341	0.001779	0.0005736	0.0005777	1.83E-05	4.37E-05	0.002994	0.008533
2.7.1.191	0.1135	0.05887	0.1162	0.03272	0.07257	0.05084	0.003059	0.00871
1.3.7.7	8.85E-05	0.0002964	0.0006949	0.001354	0	0	0.003073	0.008743
2.6.1.13	0.002642	0.005521	0.002944	0.00352	0.004661	0.004055	0.003083	0.008764
2.3.1.82	0.04063	0.02789	0.04935	0.04561	0.07631	0.04598	0.003096	0.008786
2.7.7.100	4.65E-06	1.89E-05	1.61E-05	2.61E-05	0	0	0.003097	0.008786
2.8.1.7	0.3102	0.0551	0.3908	0.04055	0.2838	0.05852	0.003125	0.00886
2.8.3.22	0.0001695	0.0004164	0.0008945	0.001437	4.85E-06	1.32E-05	0.003133	0.008874
2.3.1.273	0.0002055	0.001203	3.55E-05	5.43E-05	0	0	0.003145	0.0089
4.1.2.52	0.004024	0.007164	0.005646	0.007065	0.005431	0.003424	0.003162	0.008941
3.4.17.11	0.005687	0.006728	0.001966	0.002069	0.01498	0.01573	0.003179	0.00898
2.3.1.275	0.07546	0.02468	0.09239	0.03683	0.09734	0.01838	0.003193	0.009011
1.3.98.3	0.03958	0.02237	0.0215	0.007645	0.05093	0.02125	0.00323	0.009108
2.4.1.304	9.85E-05	0.0002577	3.41E-06	6.82E-06	0	0	0.003243	0.009137
3.2.1.50	0.03008	0.04617	0.001719	0.001775	0.04051	0.03306	0.003251	0.009152
4.2.1.32	0.008808	0.01551	0.003427	0.005812	0.001752	0.001641	0.003264	0.009182
5.1.99.6	0.1432	0.04117	0.2109	0.008025	0.1657	0.03434	0.003279	0.009215
1.3.99.39	0.0003756	0.001385	0.003115	0.003432	2.36E-05	5.04E-05	0.003318	0.009308
1.3.99.40	0.0003756	0.001385	0.003115	0.003432	2.36E-05	5.04E-05	0.003318	0.009308
1.1.1.27	0.1033	0.03158	0.09957	0.03209	0.0766	0.03063	0.003323	0.009313
1.14.15.24	7.61E-05	0.0003697	9.37E-05	8.20E-05	3.41E-06	1.40E-05	0.003325	0.009313
4.2.1.117	0.000389	0.001436	0	0	0	0	0.003329	0.009314
2.7.2.18	0.1493	0.03283	0.1504	0.02179	0.1311	0.02096	0.003342	0.009344
3.4.13.19	0.08511	0.0237	0.08777	0.03841	0.1052	0.02078	0.003348	0.009352
1.1.1.85	0.04197	0.01991	0.03587	0.01491	0.05843	0.0209	0.003367	0.009397
4.1.2.42	2.16E-05	0.0001163	2.57E-05	2.98E-05	3.32E-07	1.85E-06	0.00337	0.009397
3.4.13.22	0.009613	0.009483	0.002028	0.001786	0.01618	0.01274	0.003435	0.009569
5.3.1.23	0.01959	0.01119	0.01341	0.005574	0.02868	0.01199	0.003455	0.009618
2.3.2.17	0.003911	0.004764	0.005597	0.003854	0.001447	0.001643	0.00351	0.009763
3.1.1.103	0.000758	0.000959	0.00193	0.001292	0.0002907	0.0007191	0.003526	0.009796
2.4.1.310	7.99E-06	2.65E-05	3.68E-05	5.01E-05	0	0	0.003528	0.009796
4.1.2.50	0.01664	0.009937	0.004824	0.003326	0.02621	0.01827	0.003585	0.009936
4.2.3.12	0.01664	0.009937	0.004824	0.003326	0.02621	0.01827	0.003585	0.009936
1.14.11.27	0.0006597	0.003436	0.0006986	0.0007906	7.18E-06	2.12E-05	0.00359	0.009941
2.4.1.306	0.0001392	0.0004313	0	0	1.19E-06	6.63E-06	0.003608	0.009982
3.1.3.21	0.002226	0.004305	0.00608	0.007636	0.0004218	0.0005624	0.003629	0.01003
2.3.1.19	0.07069	0.03526	0.06419	0.02619	0.04619	0.0247	0.003631	0.01003
3.1.2.6	0.1197	0.01622	0.1624	0.01934	0.1261	0.01737	0.003652	0.01008
2.3.2.29	0.001747	0.002117	0.0003726	0.0002112	0.005065	0.006186	0.003684	0.01016
2.3.1.54	0.1816	0.03461	0.2261	0.06014	0.1506	0.04825	0.003696	0.01018
2.7.1.184	0.01136	0.01348	0.005364	0.003837	0.007107	0.01292	0.003722	0.01025
1.3.8.2	5.23E-05	0.0001535	0.0007257	0.001318	8.85E-06	2.51E-05	0.003769	0.01037
1.14.15.30	0.004002	0.01924	0.002912	0.003537	3.39E-05	7.51E-05	0.003793	0.01042
2.7.11.1	0.434	0.1367	0.5686	0.04384	0.4533	0.0777	0.003797	0.01042
7.1.1.12	0.003223	0.004621	0.0005423	0.0006724	0.007022	0.007422	0.003814	0.01046
7.2.2.6	0.1189	0.05433	0.1277	0.03649	0.1644	0.02666	0.003908	0.01071
1.14.13.196	0.00121	0.006198	0.0001384	0.0001327	1.86E-05	4.43E-05	0.003917	0.01072
1.14.13.195	0.00121	0.006198	0.0001384	0.0001327	1.86E-05	4.43E-05	0.003917	0.01072
4.3.1.29	0.001024	0.001791	0.0004892	0.0007277	0.002509	0.003296	0.003926	0.01073
3.1.4.55	0.01897	0.01275	0.004939	0.003411	0.02583	0.01442	0.003998	0.01092
1.1.1.243	2.98E-06	1.12E-05	5.60E-06	6.58E-06	0	0	0.004037	0.01101
4.2.1.3	0.1231	0.03835	0.1872	0.05145	0.145	0.0234	0.004038	0.01101
6.2.1.3	0.09816	0.09017	0.05154	0.04341	0.174	0.1077	0.004098	0.01117
2.6.1.57	0.01742	0.01409	0.004721	0.005649	0.02462	0.0132	0.004101	0.01117
2.3.1.202	0.0004975	0.0009399	3.34E-05	5.49E-05	0.00224	0.005392	0.004126	0.01122
2.1.1.295	1.60E-05	3.43E-05	8.01E-06	9.63E-06	0	0	0.004134	0.01124
7.2.2.9	0.04739	0.02665	0.05508	0.01838	0.07368	0.03249	0.004139	0.01124
1.14.13.2	0.001389	0.003913	0.004088	0.006158	0.0001274	0.0002633	0.004159	0.01128
4.1.1.31	0.09009	0.04236	0.1229	0.04688	0.06248	0.0536	0.004212	0.01142
4.1.2.40	0.07277	0.02602	0.07699	0.0195	0.0528	0.02686	0.004235	0.01147
1.1.1.350	0.008394	0.011	0.007444	0.006777	0.00318	0.003936	0.004251	0.01151
2.4.2.28	0.09744	0.01744	0.09487	0.01665	0.11	0.01573	0.004321	0.01169
7.2.1.1	0.04488	0.06086	0.001425	0.001502	0.08542	0.06778	0.004348	0.01175
5.2.1.1	0.0005066	0.002151	0.002901	0.003279	0.0004264	0.000555	0.004358	0.01176
2.7.1.90	0.1592	0.04435	0.1608	0.02745	0.196	0.03585	0.004359	0.01176
2.3.1.304	0.00666	0.009223	0.0006734	0.0007075	0.0009279	0.00169	0.004376	0.0118
2.1.1.80	0.01556	0.01157	0.006778	0.004509	0.009111	0.01156	0.004386	0.01181
1.3.8.12	2.65E-05	6.39E-05	0.0001408	0.0001395	8.69E-06	3.02E-05	0.004437	0.01193
3.2.2.21	0.04325	0.02687	0.02497	0.01584	0.02222	0.01149	0.004439	0.01193
1.1.1.401	0.0007349	0.003231	0.0002428	0.0004137	2.35E-06	7.68E-06	0.004451	0.01196
3.1.4.4	0.001897	0.009125	1.27E-05	2.55E-05	2.92E-05	0.0001625	0.004546	0.0122
4.1.99.13	0.0002213	0.0005959	0.0002661	0.000411	0.000311	0.0005103	0.004662	0.0125
2.8.4.4	0.1322	0.02192	0.1484	0.0168	0.1461	0.01381	0.004674	0.01252
5.3.1.24	0.01351	0.0134	0.01776	0.01724	0.02027	0.008766	0.004701	0.01259
1.1.1.157	0.06172	0.03334	0.04215	0.02515	0.03606	0.01379	0.004735	0.01265
1.2.1.32	0.0001667	0.0005411	0.0003183	0.0003962	4.65E-06	1.31E-05	0.004736	0.01265
1.2.1.85	0.0001667	0.0005411	0.0003183	0.0003962	4.65E-06	1.31E-05	0.004736	0.01265
2.7.6.5	0.321	0.04992	0.307	0.02858	0.3476	0.03424	0.004743	0.01266
4.1.1.86	0.006698	0.01329	0.01977	0.02298	0.006696	0.004587	0.004767	0.01271
3.5.1.11	0.007119	0.006474	0.01118	0.0113	0.002855	0.002195	0.004776	0.01272
1.1.1.41	0.03734	0.02808	0.08828	0.01841	0.04104	0.02181	0.004787	0.01273
3.1.4.17	0.0004789	0.00249	0	0	1.31E-05	7.30E-05	0.004787	0.01273
3.1.1.1	0.006418	0.005632	0.006684	0.005303	0.003062	0.002462	0.00489	0.013
6.3.2.35	0.006172	0.006231	0.004346	0.005699	0.01009	0.0057	0.004922	0.01307
2.4.2.9	0.1338	0.02828	0.1333	0.007095	0.1161	0.01982	0.00493	0.01308
4.1.1.17	0.01552	0.02047	0.003767	0.005204	0.005616	0.00434	0.005004	0.01327
1.21.98.1	0.001033	0.002007	0.0001916	0.0002275	0.002835	0.003494	0.005055	0.01339
1.8.1.9	0.2726	0.05746	0.269	0.02491	0.2408	0.02347	0.005067	0.01341
6.1.1.12	0.1778	0.03013	0.1907	0.05167	0.1561	0.02418	0.005087	0.01345
7.2.2.10	0.311	0.08328	0.3149	0.05096	0.2684	0.03928	0.005108	0.0135
3.1.1.83	0.004001	0.004529	0.005729	0.00359	0.005905	0.003564	0.005118	0.01351
1.14.11.77	0.0004425	0.001542	0.0003992	0.0004412	3.19E-05	9.82E-05	0.005137	0.01355
3.6.1.69	0.00227	0.004087	0.006689	0.008141	0.0003855	0.0004669	0.005185	0.01367
2.6.1.59	0.01439	0.0132	0.01299	0.009188	0.02044	0.008411	0.005333	0.01405
2.4.1.251	0.002148	0.004807	0.0001427	9.92E-05	0.0001365	0.0002343	0.005395	0.0142
6.2.2.2	9.52E-05	0.0003876	3.18E-06	6.37E-06	1.30E-06	7.25E-06	0.005405	0.0142
6.2.2.3	9.52E-05	0.0003876	3.18E-06	6.37E-06	1.30E-06	7.25E-06	0.005405	0.0142
1.1.1.94	0.1227	0.01846	0.1371	0.009498	0.1143	0.01743	0.005413	0.01421
1.4.5.1	0.008206	0.01233	0.005369	0.00825	0.002177	0.001828	0.005451	0.01429
5.2.1.2	6.18E-05	0.0002888	3.54E-05	4.29E-05	0	0	0.005454	0.01429
1.3.7.8	3.21E-06	1.70E-05	0	0	2.13E-05	4.67E-05	0.005475	0.01434
2.7.1.162	0.0001529	0.0007072	1.91E-05	3.83E-05	0.002318	0.004185	0.005511	0.01442
5.4.4.3	5.65E-05	0.0001372	0	0	0.0002597	0.0004387	0.005537	0.01448
3.5.99.7	0.001119	0.001846	0.001086	0.0009161	0.003512	0.005126	0.005633	0.01472
1.1.1.385	1.17E-05	3.45E-05	0.000219	0.000184	0.001624	0.00796	0.005684	0.01484
2.1.3.3	0.1024	0.03099	0.1047	0.04405	0.07989	0.01505	0.00569	0.01484
7.2.4.8	0.0128	0.01761	0.0009721	0.0004719	0.005133	0.005598	0.00571	0.01488
4.2.2.9	0.001111	0.001705	0.0001718	0.000259	0.001264	0.0009822	0.005724	0.01491
5.4.99.27	0.007761	0.01183	0.002222	0.003403	0.00329	0.007439	0.005766	0.015
6.2.1.42	0.001483	0.005354	0.004365	0.003659	6.44E-05	0.0001192	0.005773	0.015
1.14.15.3	0.0009224	0.004123	0.001754	0.001651	2.24E-05	4.28E-05	0.005776	0.015
2.7.8.39	0.0008461	0.001956	0.0002626	0.0005253	1.86E-05	3.50E-05	0.005802	0.01506
3.5.1.49	0.001561	0.002773	0.007959	0.00745	0.0004181	0.0005048	0.005901	0.0153
7.1.2.2	0.448	0.0623	0.4655	0.0535	0.4003	0.07585	0.005991	0.01552
6.1.1.22	0.1588	0.03827	0.1697	0.03099	0.1317	0.02804	0.005998	0.01553
1.1.99.24	0.0003613	0.001335	0.0002379	0.0004063	5.94E-06	1.48E-05	0.006006	0.01554
2.4.1.292	0.0006187	0.001321	0.0001873	0.0002351	0.002557	0.005158	0.006026	0.01558
1.1.1.292	2.09E-05	6.79E-05	8.01E-06	9.63E-06	0	0	0.006043	0.01561
6.3.4.5	0.08077	0.01645	0.1207	0.01976	0.08544	0.01942	0.006056	0.01563
2.3.1.263	0.002158	0.002671	0.001316	0.001475	0.004476	0.004681	0.006131	0.01581
2.6.1.21	0.002288	0.003059	0.001805	0.001305	0.005454	0.005566	0.006195	0.01597
2.7.7.75	0.02823	0.01144	0.01484	0.002483	0.03196	0.007273	0.006203	0.01597
7.2.2.1	0.4474	0.06349	0.4655	0.0535	0.4003	0.07584	0.00621	0.01598
1.1.1.90	0.0006876	0.0008502	0.002463	0.003183	0.0004496	0.0009363	0.006272	0.01612
3.1.4.46	0.1178	0.0352	0.08362	0.02871	0.09041	0.03155	0.006284	0.01614
4.1.3.25	0.0002731	0.0006926	0.0005516	0.0007953	1.09E-05	2.86E-05	0.006306	0.01619
2.4.1.141	0.0001537	0.0006051	0	0	0	0	0.006355	0.01628
3.2.1.132	0.0001046	0.0004461	0	0	0	0	0.006355	0.01628
1.8.2.6	2.83E-05	8.24E-05	6.31E-05	7.33E-05	1.27E-06	7.09E-06	0.006394	0.01637
1.14.13.211	6.62E-05	0.0002353	0.0002446	0.000285	4.92E-06	1.45E-05	0.00642	0.01643
3.6.1.9	0.004432	0.006789	0.001548	0.001401	0.005526	0.004215	0.006439	0.01646
2.4.1.9	0.0001031	0.0002049	0.0001531	0.0002354	5.56E-05	0.0002792	0.006484	0.01655
7.2.1.2	0.3057	0.06526	0.286	0.09546	0.3549	0.04947	0.006495	0.01655
7.1.1.11	0.3057	0.06526	0.286	0.09546	0.3549	0.04947	0.006495	0.01655
2.7.8.26	0.06406	0.01285	0.05501	0.02212	0.07404	0.01516	0.006496	0.01655
1.2.1.26	0.0003308	0.001134	0.0006797	0.0009241	1.85E-05	4.57E-05	0.006556	0.01669
1.1.1.336	0.01419	0.01261	0.02774	0.03177	0.00651	0.004471	0.006662	0.01695
1.14.14.35	0.0002898	0.0009361	0.001015	0.001746	0.0003418	0.001796	0.006681	0.01699
1.1.3.41	0.0001319	0.0004661	0.0001738	0.000142	7.06E-06	1.89E-05	0.006722	0.01708
6.3.2.10	0.1876	0.04227	0.1923	0.01615	0.2183	0.03745	0.006736	0.0171
7.5.2.6	0.0223	0.0293	0.001373	0.0008631	0.03938	0.0307	0.00676	0.01715
2.5.1.140	0.001772	0.003967	0.000568	0.000745	0.00367	0.01195	0.006806	0.01725
3.7.1.2	0.001203	0.003878	0.0007578	0.0008327	1.47E-05	2.69E-05	0.006849	0.01734
2.5.1.101	0.003618	0.005762	0.003421	0.003768	0.0071	0.007363	0.006857	0.01735
6.2.1.12	0.0005373	0.002601	2.12E-05	1.61E-05	8.63E-06	2.75E-05	0.006905	0.01746
3.2.1.35	0.184	0.08057	0.3588	0.1204	0.1603	0.08057	0.00699	0.01766
3.2.1.14	0.01891	0.01391	0.005183	0.002723	0.02047	0.009702	0.007012	0.0177
2.7.6.1	0.1928	0.03108	0.1866	0.02582	0.1683	0.03052	0.007032	0.01774
5.1.99.3	0.0009053	0.001704	0.00114	0.001204	0.002384	0.002351	0.007036	0.01774
2.1.2.10	0.02118	0.01486	0.01318	0.01359	0.03113	0.01528	0.007121	0.01794
1.12.99.6	0.04328	0.03933	0.0367	0.007672	0.02087	0.01218	0.007264	0.01827
6.2.1.69	0.004444	0.008327	0.0001085	0.000146	0.0007215	0.002659	0.007266	0.01827
2.7.7.87	0.1518	0.02275	0.1778	0.01475	0.1448	0.01801	0.007306	0.01834
1.1.1.412	0.0007963	0.002648	0.00293	0.004166	5.90E-05	0.0001231	0.007308	0.01834
1.1.3.15	0.05187	0.03032	0.02835	0.01928	0.0289	0.01434	0.007311	0.01834
2.1.1.5	2.24E-05	5.96E-05	0.0006615	0.001132	5.49E-07	3.06E-06	0.007319	0.01835
2.4.1.245	5.28E-05	0.0002816	3.45E-05	5.16E-05	3.32E-07	1.85E-06	0.007358	0.01843
3.5.1.104	0.2252	0.06735	0.3362	0.02914	0.2083	0.06671	0.00742	0.01857
3.5.3.3	0.000912	0.00264	0.00341	0.004916	8.10E-05	0.000181	0.00756	0.01891
2.5.1.10	0.1349	0.02004	0.1594	0.004129	0.1401	0.01539	0.007579	0.01893
2.5.1.1	0.1349	0.02004	0.1594	0.004129	0.1401	0.01539	0.007579	0.01893
2.7.7.38	0.02116	0.02128	0.002541	0.002307	0.02913	0.01955	0.007603	0.01897
2.3.1.207	0.0002419	0.0005492	3.41E-06	6.82E-06	0.0001633	0.0007932	0.007633	0.01903
4.2.3.156	7.35E-06	4.35E-05	0	0	0.0002117	0.0004842	0.007644	0.01905
4.1.1.36	0.1361	0.01645	0.1587	0.008261	0.135	0.01122	0.007666	0.01908
3.5.1.19	0.02453	0.01089	0.01658	0.006849	0.03073	0.01184	0.007692	0.01913
3.5.2.6	0.1146	0.06391	0.06005	0.01438	0.1352	0.06359	0.007712	0.01917
3.1.3.15	0.1561	0.0396	0.1198	0.02178	0.1731	0.02833	0.007725	0.01919
2.5.1.90	0.01684	0.0227	0.0008749	0.0007118	0.02679	0.02022	0.007739	0.01921
2.5.1.29	0.1282	0.0266	0.1578	0.001805	0.1372	0.01623	0.007874	0.01953
4.1.1.65	0.06613	0.02334	0.02973	0.008611	0.05355	0.02289	0.007879	0.01953
2.6.1.86	0.0001103	0.0003975	0.0003135	0.0002137	1.28E-05	4.19E-05	0.007925	0.01962
1.1.1.301	9.46E-05	0.0003673	5.60E-06	6.58E-06	6.05E-06	2.43E-05	0.007929	0.01962
2.3.1.189	0.001605	0.002935	0.006275	0.007983	0.0004226	0.0008174	0.007962	0.01969
1.13.11.27	0.002749	0.009576	0.004703	0.006836	0.0001299	0.0002721	0.007987	0.01973
1.14.15.36	0.0006896	0.003055	0.0005425	0.0003683	1.08E-05	2.52E-05	0.00802	0.01978
1.14.14.154	0.0006896	0.003055	0.0005425	0.0003683	1.08E-05	2.52E-05	0.00802	0.01978
2.2.1.10	4.71E-05	0.0001334	0	0	0.0001106	0.0001617	0.008087	0.01993
2.1.1.35	0.007802	0.01183	0.002063	0.003197	0.00298	0.004852	0.008102	0.01996
2.3.2.30	1.05E-05	2.67E-05	0.0001905	0.0002068	9.52E-06	2.90E-05	0.008208	0.0202
2.1.3.1	0.000783	0.00269	0.0004834	0.000569	0.0001564	0.0002813	0.008226	0.02023
4.1.1.2	0.0001123	0.0002593	0.0005272	0.0007369	1.52E-05	5.94E-05	0.008427	0.02071
2.3.1.270	0.0001319	0.0003488	3.35E-05	4.52E-05	1.13E-06	6.29E-06	0.008615	0.02115
3.5.1.118	0.0002346	0.001269	0.0004042	0.0007767	4.37E-06	1.47E-05	0.008619	0.02115
1.5.1.38	0.02866	0.01525	0.05421	0.007868	0.02937	0.009352	0.008854	0.02171
5.3.1.33	0.0004073	0.0007608	0.0006256	0.0006446	0.001001	0.001345	0.00886	0.02171
7.5.2.9	0.009032	0.007316	0.01147	0.00634	0.01614	0.01126	0.00888	0.02174
2.7.1.63	0.00165	0.003453	0.002869	0.002739	0.000386	0.0006212	0.008897	0.02176
5.1.3.18	3.22E-06	1.51E-05	0	0	9.99E-05	0.0002298	0.008931	0.02183
4.2.2.1	0.07068	0.02598	0.04449	0.00878	0.09244	0.04226	0.008946	0.02185
4.3.99.3	0.01792	0.01393	0.003607	0.002039	0.02747	0.01908	0.00897	0.02189
4.2.1.148	7.91E-05	0.0003696	0.00036	0.0005193	4.07E-06	1.08E-05	0.008998	0.02194
4.6.1.12	0.07521	0.01052	0.07209	0.012	0.08359	0.01053	0.009019	0.02198
3.4.14.5	0.05034	0.06984	0.002502	0.003034	0.08009	0.06563	0.009129	0.02223
7.5.2.10	0.007001	0.01052	0.002469	0.003152	0.002045	0.002251	0.009251	0.02251
2.1.1.271	0.05173	0.01761	0.04721	0.01761	0.03895	0.01123	0.009302	0.0226
2.1.1.133	0.05173	0.01761	0.04721	0.01761	0.03895	0.01123	0.009302	0.0226
3.6.5.4	0.1258	0.02114	0.141	0.01137	0.1177	0.01284	0.009364	0.02273
5.1.3.10	3.20E-05	9.28E-05	0.0001416	0.0001761	2.04E-05	9.27E-05	0.009424	0.02286
3.8.1.3	0.001796	0.002816	0.001107	0.0018	0.003566	0.002864	0.009456	0.02292
4.2.1.136	0.152	0.03836	0.2142	0.007799	0.1671	0.03392	0.009514	0.02305
1.2.1.68	0.0008571	0.003198	0.001563	0.001348	9.51E-05	0.000219	0.00956	0.02314
4.2.1.156	0.0003322	0.001029	0.0002899	0.0005799	1.33E-05	3.67E-05	0.009684	0.02342
1.1.1.105	0.0006338	0.002378	0.003738	0.006623	0.0002195	0.000592	0.009705	0.02346
2.5.1.47	0.1253	0.01947	0.1565	0.01383	0.1216	0.03045	0.009795	0.02366
2.4.1.70	0.0006166	0.002762	3.59E-05	4.38E-05	6.08E-07	3.38E-06	0.009832	0.02373
2.4.2.1	0.2858	0.051	0.2964	0.03137	0.2527	0.03711	0.009845	0.02374
4.1.3.24	0.000105	0.0003917	0.0004663	0.0006269	1.09E-05	2.86E-05	0.009912	0.02388
6.3.2.5	0.1356	0.01724	0.1584	0.008702	0.1359	0.01142	0.01003	0.02416
1.4.1.28	0.007782	0.003683	0.004383	0.004493	0.004988	0.003337	0.01006	0.0242
4.2.1.8	0.0616	0.02524	0.03795	0.013	0.06994	0.01886	0.01008	0.02423
4.1.2.19	0.008621	0.00833	0.002498	0.003245	0.01014	0.005662	0.01009	0.02424
2.7.2.1	0.1862	0.04387	0.168	0.03001	0.1589	0.02605	0.01013	0.02432
5.6.1.7	0.153	0.02188	0.1404	0.0163	0.1371	0.01796	0.01015	0.02434
3.5.3.13	0.0001399	0.000661	0.0001904	0.0002126	3.23E-06	1.02E-05	0.01016	0.02434
4.3.1.18	0.01227	0.01003	0.008288	0.007112	0.01651	0.008087	0.01017	0.02435
2.4.1.303	2.74E-05	6.21E-05	0	0	1.35E-06	5.25E-06	0.01037	0.02483
4.2.1.45	0.007305	0.008216	0.008945	0.004946	0.01238	0.01023	0.01038	0.02483
7.4.2.1	0.1591	0.03524	0.2378	0.03409	0.1847	0.06228	0.0105	0.0251
1.1.1.370	0.0001148	0.0002389	4.78E-06	9.57E-06	0.000165	0.00025	0.01053	0.02515
3.2.2.27	0.1249	0.02159	0.1386	0.02723	0.139	0.01683	0.01056	0.0252
7.1.1.2	0.3054	0.2049	0.1689	0.05838	0.3344	0.1275	0.01057	0.02522
2.7.1.225	1.16E-05	3.90E-05	0.0001774	0.0003547	0	0	0.0106	0.02527
5.1.3.14	0.08176	0.03451	0.05509	0.01372	0.05758	0.02131	0.01064	0.02534
2.7.7.81	0.001143	0.002086	0.0001671	0.0001901	0.003364	0.006468	0.01066	0.02536
6.3.2.32	0.004057	0.006032	2.29E-05	3.96E-05	0.004135	0.003331	0.01067	0.02536
1.1.1.21	8.10E-06	1.65E-05	4.82E-06	9.65E-06	0	0	0.01067	0.02536
1.14.15.7	5.56E-05	0.0002299	2.67E-05	3.31E-05	5.49E-07	3.06E-06	0.01069	0.02538
2.4.1.315	0.1276	0.0458	0.1658	0.01837	0.107	0.04153	0.01072	0.02542
6.3.5.10	0.08809	0.02466	0.07731	0.03134	0.1038	0.02466	0.01072	0.02542
2.6.1.77	4.89E-05	0.0001794	0.0001687	0.0002975	0.0003547	0.0009923	0.01086	0.02573
2.7.7.71	0.0006821	0.001245	7.74E-05	6.46E-05	0.002255	0.004127	0.01093	0.02587
2.5.1.120	0.002235	0.004783	0.0002314	0.0002697	0.00395	0.003693	0.01097	0.02593
3.4.24.75	7.37E-05	0.0002649	3.75E-05	7.50E-05	1.96E-05	0.0001092	0.01097	0.02593
4.6.1.13	0.006542	0.009573	0.0005326	0.0004009	0.008028	0.005193	0.01101	0.026
2.3.1.245	0.004294	0.007744	0.001322	0.002157	0.005528	0.004221	0.01104	0.02607
3.1.3.89	0.006699	0.009805	0.002007	0.002989	0.008592	0.007268	0.01105	0.02607
1.14.13.208	5.19E-05	0.000166	0.0006332	0.001252	2.48E-06	8.08E-06	0.01112	0.0262
2.7.14.1	0.04143	0.03198	0.02145	0.01474	0.018	0.0112	0.01115	0.02626
4.2.1.99	0.007556	0.011	0.002115	0.003179	0.004117	0.009896	0.01131	0.02661
6.3.5.1	0.1585	0.06772	0.2494	0.03198	0.1877	0.05976	0.01135	0.02668
3.1.21.5	0.1547	0.069	0.264	0.06456	0.1304	0.04255	0.01135	0.02668
2.1.1.180	0.000447	0.002588	0	0	0.001992	0.01069	0.01139	0.02675
4.1.1.105	0.006214	0.009018	0.0003053	0.0004441	0.0009713	0.001975	0.01155	0.02709
4.1.1.28	0.006214	0.009018	0.0003053	0.0004441	0.0009713	0.001975	0.01155	0.02709
3.5.4.44	0.0002669	0.0005766	0.002052	0.002302	8.49E-05	0.0001783	0.01163	0.02726
2.7.1.163	0.002507	0.00563	0.0006438	0.001217	0.0002297	0.0003117	0.01168	0.02734
2.7.1.24	0.1084	0.01298	0.1333	0.0126	0.1082	0.009975	0.01183	0.02769
6.2.1.8	0.0003433	0.001722	0	0	0	0	0.01191	0.02779
2.7.1.31	0.0002032	0.0007535	0	0	0	0	0.01191	0.02779
2.4.1.308	6.57E-05	0.0002162	0	0	0	0	0.01191	0.02779
1.13.11.33	2.41E-05	6.24E-05	0	0	0	0	0.01191	0.02779
2.7.7.77	0.02017	0.01179	0.01279	0.009062	0.01202	0.005726	0.01197	0.02792
6.1.1.16	0.1815	0.03055	0.1843	0.02523	0.1702	0.01746	0.01233	0.02873
3.5.1.101	0.0002759	0.0004211	0.001079	0.001419	0.0006305	0.0006991	0.01245	0.02899
3.6.1.1	0.1694	0.03881	0.1772	0.04563	0.1431	0.02878	0.01251	0.02911
3.1.3.32	0.0002907	0.00145	0	0	0.001029	0.002508	0.01273	0.02958
4.1.1.103	3.24E-05	9.24E-05	0.0001669	0.0002198	1.04E-05	5.77E-05	0.01278	0.02969
4.1.1.97	0.0005632	0.002005	0.00116	0.001366	5.92E-05	0.0001436	0.01281	0.02974
1.1.1.24	0.001437	0.005523	0.004533	0.007835	9.32E-05	0.0002075	0.01286	0.02984
2.7.1.234	0.02239	0.01909	0.07006	0.03643	0.01984	0.02079	0.01291	0.02992
2.3.1.277	0.0002476	0.001396	1.96E-05	2.46E-05	3.32E-07	1.85E-06	0.01319	0.03054
1.14.13.40	0.00032	0.0009398	0.001405	0.002031	1.38E-05	2.36E-05	0.01324	0.03065
3.1.11.2	0.1221	0.02141	0.1516	0.009281	0.1265	0.01314	0.01327	0.03069
1.20.4.1	0.06076	0.01352	0.0772	0.01105	0.05702	0.01435	0.01328	0.03069
1.2.1.80	0.0005069	0.0009123	2.90E-05	3.08E-05	0.001329	0.002567	0.01335	0.03084
3.1.1.61	0.01536	0.01143	0.006727	0.004809	0.008857	0.008941	0.01339	0.0309
2.4.1.291	0.0005866	0.001257	4.94E-05	8.27E-05	0.002343	0.005311	0.01342	0.03095
2.4.1.56	0.0007674	0.002006	3.02E-05	2.21E-05	0.0002897	0.0007616	0.01354	0.0312
1.3.99.16	0.0003834	0.001533	0.0007365	0.001209	1.18E-05	3.32E-05	0.01364	0.03138
2.6.1.96	4.73E-05	0.0001308	0.000284	0.0003764	8.83E-06	2.42E-05	0.01364	0.03138
2.1.1.195	0.0711	0.02177	0.06605	0.02477	0.08645	0.01704	0.01375	0.03162
2.5.1.55	0.01778	0.01615	0.003462	0.002097	0.02795	0.02071	0.01391	0.03197
2.7.1.30	0.1789	0.0442	0.2131	0.02005	0.1598	0.0369	0.01392	0.03197
1.1.1.203	7.77E-05	0.000235	0.001157	0.001901	2.82E-06	1.11E-05	0.01394	0.03198
2.4.1.8	0.01275	0.01144	0.01588	0.02174	0.006117	0.005678	0.01396	0.032
4.2.1.25	7.72E-05	0.000261	1.04E-05	1.37E-05	5.49E-07	3.06E-06	0.01396	0.032
4.4.1.15	0.007903	0.008217	0.004051	0.005261	0.01208	0.009163	0.014	0.03205
3.1.2.23	0.0007995	0.001082	5.25E-05	5.40E-05	0.00146	0.001233	0.01401	0.03206
4.1.2.9	0.03646	0.03517	0.09913	0.04718	0.03036	0.03102	0.01405	0.03211
4.1.2.22	0.03646	0.03517	0.09913	0.04718	0.03036	0.03102	0.01405	0.03211
2.4.1.25	0.135	0.02966	0.1173	0.02172	0.1529	0.03485	0.01406	0.03211
4.4.1.22	4.71E-05	0.0001477	8.47E-05	9.34E-05	2.48E-06	6.57E-06	0.01415	0.03228
2.1.1.77	0.005675	0.007759	0.005081	0.008265	0.00315	0.00644	0.01425	0.03248
2.6.1.40	0.000132	0.0003099	8.28E-05	0.0001655	5.34E-05	0.0001646	0.01425	0.03248
4.2.2.3	0.0002512	0.0008534	0	0	0.0001068	0.0001659	0.01429	0.03254
6.5.1.2	0.2199	0.0292	0.2792	0.04703	0.2288	0.02359	0.01431	0.03257
2.1.1.104	0.008925	0.01269	0.0002536	0.000267	0.01255	0.01043	0.01433	0.0326
3.5.1.106	3.45E-05	0.0001556	0.0001218	0.0002372	5.47E-07	3.05E-06	0.01439	0.03268
1.14.13.218	3.13E-05	0.0001111	1.00E-04	0.0001213	6.37E-07	3.54E-06	0.01439	0.03268
3.1.3.78	4.13E-05	0.0001793	0	0	0.0004507	0.001085	0.01441	0.0327
1.8.5.3	0.01331	0.01471	0.005578	0.002672	0.005747	0.004035	0.01448	0.03282
2.4.1.321	3.52E-05	0.0001724	0	0	2.15E-05	3.74E-05	0.01457	0.03303
1.4.3.3	0.0009956	0.00501	5.54E-05	6.01E-05	3.39E-06	9.37E-06	0.01466	0.03319
1.3.99.33	0.0283	0.02401	0.02791	0.01759	0.03992	0.0197	0.01476	0.0334
3.4.24.56	0.001004	0.004971	9.55E-06	1.91E-05	7.03E-05	0.0002308	0.01494	0.03378
1.8.2.2	0.001099	0.004526	0.002182	0.002607	1.98E-05	6.64E-05	0.01503	0.03396
1.11.1.26	0.02694	0.01484	0.009014	0.006378	0.02	0.01118	0.01505	0.03398
7.2.2.11	0.02675	0.01798	0.02161	0.008799	0.01564	0.01021	0.0153	0.03452
1.11.1.27	0.000878	0.003025	4.23E-05	7.24E-05	0.0001261	0.0006015	0.01534	0.03458
1.1.1.410	0.0005697	0.002763	0.0001301	0.0001105	7.15E-06	1.56E-05	0.01539	0.03467
2.5.1.16	0.06394	0.0199	0.05035	0.01366	0.0518	0.02498	0.01545	0.03479
3.6.1.55	0.1367	0.04608	0.1881	0.0214	0.1275	0.02605	0.01547	0.0348
4.2.1.49	0.03441	0.01924	0.01745	0.00789	0.04378	0.02111	0.01565	0.03518
6.3.3.3	0.0373	0.01995	0.008754	0.003213	0.03233	0.01936	0.01565	0.03518
2.6.1.18	0.000185	0.0005351	0.0001419	0.0001594	3.20E-06	8.76E-06	0.01572	0.0353
5.4.2.10	0.1439	0.02254	0.1598	0.02823	0.1272	0.02958	0.01577	0.03536
4.2.1.46	0.08291	0.0299	0.07321	0.02879	0.09887	0.02258	0.01577	0.03536
2.7.1.144	0.06256	0.03204	0.09941	0.0188	0.05349	0.02777	0.01579	0.03539
2.1.1.187	0.06784	0.0329	0.1184	0.03483	0.08144	0.03388	0.01592	0.03565
6.3.4.4	0.1631	0.03144	0.1541	0.02638	0.1372	0.0391	0.01595	0.0357
3.1.3.97	0.04716	0.02037	0.02324	0.01279	0.05709	0.02514	0.01601	0.03581
2.7.1.217	0.006439	0.01132	0.001752	0.002832	0.001625	0.001957	0.01603	0.03581
2.7.1.200	0.02776	0.01316	0.04678	0.04022	0.01917	0.009642	0.01604	0.03583
5.3.3.18	0.00583	0.007821	0.006415	0.007088	0.001939	0.001839	0.01614	0.03601
3.2.1.41	0.1068	0.05949	0.07288	0.03647	0.07273	0.0459	0.01615	0.03601
4.1.3.36	0.0151	0.01148	0.008358	0.007437	0.008563	0.008067	0.01616	0.03601
1.1.99.36	0.000479	0.002145	0.001962	0.003335	4.52E-05	0.0001406	0.01629	0.03627
3.2.2.23	0.02107	0.01514	0.01814	0.013	0.01099	0.004458	0.01632	0.0363
2.4.1.83	0.008682	0.009617	0.005269	0.005184	0.0192	0.01512	0.01632	0.0363
1.5.3.17	2.25E-05	0.0001144	8.01E-06	9.63E-06	1.01E-05	5.31E-05	0.01641	0.03648
2.6.1.36	0.0002977	0.001329	3.67E-05	6.11E-05	6.11E-07	3.40E-06	0.01649	0.03661
2.4.1.276	0.000143	0.0006874	0.0001153	0.000137	1.99E-06	1.11E-05	0.01651	0.03665
5.3.1.29	0.001436	0.003555	0.0002907	0.0002352	0.001586	0.00164	0.0166	0.03682
7.2.4.5	0.008398	0.01137	0.0001514	0.0001883	0.004995	0.004393	0.01673	0.03707
1.1.1.381	0.01124	0.01005	0.001832	0.001702	0.01773	0.01466	0.01679	0.0372
3.5.99.5	2.31E-05	0.000104	3.71E-05	5.84E-05	1.27E-06	7.09E-06	0.01692	0.03745
4.99.1.3	0.06982	0.02165	0.06129	0.02195	0.08312	0.0199	0.01718	0.03799
3.5.3.11	0.05103	0.01825	0.0384	0.005952	0.03801	0.01295	0.01722	0.03807
5.3.1.5	0.01597	0.01312	0.004604	0.004653	0.009496	0.0102	0.01724	0.03808
2.1.1.257	0	0	0	0	2.00E-05	5.77E-05	0.01728	0.03813
2.7.8.7	0.04714	0.01431	0.07684	0.01908	0.04568	0.02135	0.01742	0.03838
5.3.2.6	0.002354	0.001616	0.002605	0.002528	0.001467	0.001052	0.01749	0.03838
2.3.1.178	0.0003041	0.001116	0.002543	0.004234	1.68E-05	4.72E-05	0.01749	0.03838
6.4.1.3	0.01686	0.02405	0.02357	0.02296	0.007706	0.01196	0.01751	0.03838
5.4.99.64	7.20E-07	4.26E-06	5.12E-05	0.0001023	0	0	0.01752	0.03838
1.14.14.8	1.60E-06	9.47E-06	4.09E-05	8.19E-05	0	0	0.01752	0.03838
1.1.1.400	3.60E-07	2.13E-06	3.75E-05	7.50E-05	0	0	0.01752	0.03838
3.5.1.56	3.60E-07	2.13E-06	2.39E-05	4.78E-05	0	0	0.01752	0.03838
3.2.1.2	4.32E-07	2.56E-06	2.23E-05	4.46E-05	0	0	0.01752	0.03838
2.6.1.101	1.05E-06	6.20E-06	9.65E-06	1.93E-05	0	0	0.01752	0.03838
2.6.1.100	1.05E-06	6.20E-06	9.65E-06	1.93E-05	0	0	0.01752	0.03838
3.1.3.37	0.0003077	0.001439	7.21E-05	9.23E-05	2.82E-06	9.10E-06	0.01758	0.03848
6.3.4.20	0.02536	0.02118	0.005789	0.002766	0.03413	0.02216	0.0177	0.03872
1.14.14.47	0.0008137	0.002659	0.002098	0.001791	0.0001058	0.000239	0.01781	0.03894
2.7.1.218	0.007672	0.008179	0.02237	0.02695	0.01227	0.01038	0.01785	0.03898
1.14.13.235	0.0002524	0.0007595	0.0004422	0.0008695	1.94E-05	6.32E-05	0.01786	0.03898
2.4.1.182	0.02647	0.02825	0.003516	0.003647	0.03966	0.02931	0.01802	0.03929
3.5.1.81	0.009578	0.006729	0.00286	0.002047	0.0175	0.01508	0.01802	0.03929
6.3.5.5	0.4223	0.05703	0.5323	0.1106	0.4497	0.0518	0.01808	0.03939
1.14.99.48	0.0002592	0.0008736	0.0006823	0.0005332	3.42E-05	7.86E-05	0.01812	0.03944
5.1.3.3	0.1102	0.02684	0.08385	0.02155	0.1246	0.02467	0.01813	0.03946
2.8.3.6	0.001948	0.005895	0.004459	0.006776	0.0001605	0.0003555	0.01822	0.03962
2.7.1.101	0.002418	0.007392	0.0001226	0.0002367	0.0002397	0.000574	0.01824	0.03963
1.1.1.367	0.02175	0.0108	0.01092	0.00209	0.02545	0.01403	0.01825	0.03964
7.2.2.8	0.1493	0.02029	0.1822	0.006832	0.147	0.02969	0.01833	0.03979
2.7.8.36	0.00198	0.001891	0.002198	0.001132	0.006589	0.007578	0.01851	0.04013
1.14.14.28	0.002225	0.007375	0.01197	0.0192	0.0005647	0.001968	0.01857	0.04022
2.4.1.329	6.37E-05	0.00017	0.0002963	0.0005757	2.55E-06	9.73E-06	0.01857	0.04022
2.7.7.7	1.812	0.2129	1.927	0.07237	1.786	0.163	0.01861	0.04028
3.4.21.102	0.1649	0.07068	0.09454	0.02527	0.189	0.07999	0.01869	0.04043
4.4.1.41	5.59E-05	0.0003309	0	0	0.000412	0.001432	0.01873	0.04047
3.1.26.8	0.05175	0.02479	0.03686	0.02516	0.03402	0.01018	0.01905	0.04114
2.7.9.2	0.01878	0.01665	0.007042	0.01168	0.01033	0.009734	0.01929	0.04163
6.1.1.15	0.1986	0.03034	0.2096	0.02848	0.1834	0.03651	0.01931	0.04164
2.5.1.54	0.1507	0.02718	0.1938	0.02994	0.141	0.02684	0.01968	0.04242
3.4.24.84	0.004078	0.003251	0.003755	0.00508	0.01005	0.009857	0.01977	0.04253
2.7.2.19	2.88E-05	0.0001176	1.55E-05	2.28E-05	1.87E-06	7.80E-06	0.01979	0.04253
2.7.2.17	2.88E-05	0.0001176	1.55E-05	2.28E-05	1.87E-06	7.80E-06	0.01979	0.04253
2.7.1.156	0.06275	0.01332	0.05404	0.0151	0.06878	0.01256	0.0198	0.04253
2.7.7.62	0.06275	0.01332	0.05404	0.0151	0.06878	0.01256	0.0198	0.04253
2.8.1.6	0.1509	0.05297	0.0892	0.02276	0.1286	0.04119	0.01985	0.04263
3.4.21.88	0.1211	0.02292	0.1428	0.01955	0.1386	0.02745	0.01992	0.04272
1.13.12.4	0.0003327	0.001108	0.001133	0.0009948	2.58E-05	4.64E-05	0.01992	0.04272
1.17.1.9	0.02944	0.02463	0.03816	0.02753	0.01889	0.01547	0.02002	0.04289
7.3.2.2	0.02884	0.0214	0.05011	0.03253	0.01887	0.01192	0.02014	0.04311
5.4.99.1	0.0268	0.01432	0.02182	0.001404	0.01809	0.006043	0.02015	0.04311
1.5.3.1	0.006501	0.02428	0.02475	0.0387	0.0004022	0.0007399	0.02016	0.04311
1.3.1.32	0.0006904	0.002554	0.003206	0.004809	3.63E-05	7.69E-05	0.02018	0.04313
6.3.5.13	0.1613	0.05525	0.2074	0.04424	0.1355	0.05297	0.02034	0.04343
1.1.1.141	0	0	1.36E-05	2.73E-05	8.47E-06	4.72E-05	0.0205	0.04376
1.13.11.6	0.0001746	0.0008374	5.50E-05	9.17E-05	4.17E-06	2.32E-05	0.02052	0.04376
7.6.2.8	0.05416	0.01606	0.03179	0.002818	0.06901	0.03323	0.02063	0.04398
2.4.2.7	0.07417	0.01148	0.06956	0.01377	0.06643	0.011	0.02072	0.04411
5.3.1.17	0.04477	0.01511	0.01773	0.007909	0.03956	0.02171	0.02072	0.04411
3.1.1.75	0.0002078	0.0006916	0.0002494	0.0002817	5.10E-06	1.34E-05	0.02085	0.04435
6.3.2.34	0.0005073	0.001948	0.001071	0.00122	5.03E-05	0.0001041	0.02088	0.04436
6.3.2.31	0.0005073	0.001948	0.001071	0.00122	5.03E-05	0.0001041	0.02088	0.04436
2.3.1.241	0.02966	0.03134	0.003418	0.003289	0.04279	0.03167	0.0209	0.04436
2.7.8.37	0.01291	0.0173	0.007882	0.01152	0.01799	0.01203	0.02108	0.04472
3.1.3.11	0.1305	0.02825	0.1055	0.02465	0.1418	0.02382	0.02131	0.04518
3.4.15.5	0.03414	0.03833	0.00644	0.007685	0.0613	0.0517	0.02135	0.04523
2.7.7.27	0.2574	0.06034	0.266	0.03012	0.2272	0.04804	0.02139	0.04528
2.3.1.191	0.02664	0.02732	0.003452	0.004178	0.03124	0.02376	0.02142	0.04532
1.1.1.271	0.01793	0.01707	0.006742	0.005938	0.0332	0.0329	0.02163	0.04575
6.2.1.7	0.009046	0.01011	0.01266	0.00693	0.01378	0.009152	0.02168	0.04582
5.6.2.4	2.396	0.3162	2.784	0.1559	2.479	0.1752	0.02172	0.04585
3.5.1.44	0.021	0.0163	0.009825	0.00773	0.01159	0.01052	0.02173	0.04585
4.2.1.178	0.0005388	0.001696	0.0007704	0.00119	0.001944	0.00373	0.02184	0.04585
3.4.17.18	3.28E-05	0.0001943	2.90E-05	5.79E-05	0	0	0.02193	0.04585
2.7.1.145	1.64E-05	9.72E-05	3.82E-05	7.64E-05	0	0	0.02193	0.04585
1.14.13.242	8.38E-06	4.96E-05	1.02E-05	2.05E-05	0	0	0.02193	0.04585
2.5.1.130	7.55E-06	4.47E-05	6.37E-06	1.27E-05	0	0	0.02193	0.04585
1.1.1.120	1.38E-06	8.15E-06	9.65E-06	1.93E-05	0	0	0.02193	0.04585
1.14.12.25	4.00E-06	2.37E-05	6.82E-06	1.36E-05	0	0	0.02193	0.04585
1.3.1.83	6.36E-06	3.76E-05	3.18E-06	6.37E-06	0	0	0.02193	0.04585
1.3.1.111	6.36E-06	3.76E-05	3.18E-06	6.37E-06	0	0	0.02193	0.04585
3.4.21.4	4.92E-06	2.91E-05	3.41E-06	6.82E-06	0	0	0.02193	0.04585
3.1.1.115	1.47E-06	8.70E-06	6.82E-06	1.36E-05	0	0	0.02193	0.04585
3.4.21.72	0.001823	0.01037	0	0	0	0	0.02194	0.04585
1.1.5.8	0.0003789	0.001902	0	0	0	0	0.02194	0.04585
2.4.1.226	3.91E-05	0.0001514	0	0	0	0	0.02194	0.04585
2.4.1.175	3.91E-05	0.0001514	0	0	0	0	0.02194	0.04585
1.5.3.10	0.0003739	0.0007083	0.006643	0.009479	6.29E-05	0.0001146	0.02203	0.04601
2.4.1.370	0.0004754	0.00218	0	0	0.000258	0.0004156	0.02207	0.04607
4.3.1.19	0.08406	0.02641	0.06395	0.01359	0.06993	0.01394	0.02218	0.04627
1.6.5.10	0.003243	0.005299	0.001049	0.001794	0.001515	0.003227	0.02227	0.04643
2.4.1.289	0.001713	0.002766	0.001574	0.001698	0.0005413	0.0005328	0.02244	0.04675
1.1.1.57	0.04569	0.03018	0.02763	0.01406	0.05514	0.02017	0.02251	0.04686
3.1.3.68	0.004672	0.008108	0.0009396	0.00149	0.001665	0.002411	0.02254	0.0469
1.3.1.115	0.007545	0.01022	0.01991	0.02523	0.01331	0.0202	0.02258	0.04694
1.1.99.37	0.0001793	0.0004049	0.0004085	0.0003775	8.53E-06	1.65E-05	0.0226	0.04694
1.2.98.1	0.0001793	0.0004049	0.0004085	0.0003775	8.53E-06	1.65E-05	0.0226	0.04694
6.3.5.3	0.2839	0.05684	0.3625	0.009621	0.2887	0.04846	0.02264	0.04696
2.7.1.78	0.0005622	0.00281	0	0	0.00103	0.002508	0.02264	0.04696
3.2.1.208	0.0002798	0.00156	4.29E-05	6.32E-05	4.27E-06	1.32E-05	0.02291	0.04739
3.1.3.48	0.2042	0.05966	0.3219	0.06426	0.2172	0.06237	0.02292	0.04739
1.4.3.16	0.1099	0.02845	0.1522	0.01349	0.1168	0.02698	0.02292	0.04739
4.2.2.20	0.03179	0.0443	0.002031	0.003126	0.05233	0.05493	0.02293	0.04739
4.2.2.21	0.03179	0.0443	0.002031	0.003126	0.05233	0.05493	0.02293	0.04739
3.2.1.6	0.001897	0.01002	0	0	0.0004295	0.0007489	0.02294	0.0474
3.1.13.5	0.03877	0.03316	0.0828	0.01987	0.03447	0.0321	0.023	0.04748
2.1.1.171	0.09093	0.01382	0.1001	0.003677	0.08569	0.009774	0.02304	0.04753
4.1.1.75	0.0002432	0.0004815	0.001995	0.002272	9.77E-05	0.0002718	0.0232	0.04783
2.1.1.298	0.004711	0.007141	0.0009771	0.001564	0.001726	0.001434	0.02332	0.04804
3.13.1.1	0.0002504	0.0004776	0.001293	0.002019	7.76E-05	0.0002156	0.02338	0.04815
1.1.1.433	0.0002531	0.0006177	0.001756	0.002776	0.0005362	0.001071	0.0235	0.04833
2.1.1.157	8.54E-06	3.77E-05	0.001493	0.00298	1.78E-06	7.34E-06	0.0235	0.04833
6.2.1.48	0.01127	0.01023	0.005473	0.004056	0.006034	0.003584	0.02355	0.0484
2.1.1.297	0.13	0.03859	0.1694	0.01439	0.1454	0.02142	0.02358	0.04843
4.3.1.12	0.0007745	0.002096	0.0008431	0.001007	0.000126	0.0002662	0.02377	0.04879
1.3.8.4	0.0005526	0.001993	0.000176	0.000205	1.39E-05	3.10E-05	0.02386	0.04895
4.2.1.75	0.1052	0.01934	0.08653	0.02088	0.09513	0.02408	0.0239	0.04901
1.3.1.12	0.06939	0.03184	0.1008	0.01563	0.08524	0.02606	0.02395	0.04905
2.8.3.5	0.005328	0.01322	0.0079	0.009421	0.003196	0.01043	0.02395	0.04905
3.1.2.30	0.0001954	0.0009914	6.57E-05	0.0001059	1.85E-06	7.69E-06	0.0241	0.04931
3.1.3.45	0.01619	0.01671	0.002343	0.002509	0.021	0.01578	0.02417	0.0494
1.2.1.28	0.0006237	0.001992	0.003143	0.005039	7.09E-05	0.0001753	0.02417	0.0494
1.7.2.4	0.0002651	0.000637	0.001136	0.001195	2.75E-05	4.85E-05	0.02425	0.04954
2.1.2.5	0.02227	0.01489	0.009451	0.001232	0.02384	0.01121	0.02439	0.04979
5.1.2.7	0.0005625	0.0008524	0.000249	0.0004366	0.001563	0.00321	0.02447	0.04992
1.14.19.11	0.0002767	0.001281	0.0002883	0.0003294	8.81E-06	2.04E-05	0.02462	0.05012
1.14.19.26	0.0002767	0.001281	0.0002883	0.0003294	8.81E-06	2.04E-05	0.02462	0.05012
1.14.19.2	0.0002767	0.001281	0.0002883	0.0003294	8.81E-06	2.04E-05	0.02462	0.05012
1.3.98.1	0.01418	0.01102	0.00257	0.001571	0.0189	0.01468	0.02469	0.05024
2.7.2.7	0.0948	0.03573	0.08459	0.0456	0.07258	0.03364	0.02496	0.05075
1.7.2.3	0.01229	0.01994	0.004173	0.006004	0.003281	0.002623	0.02509	0.05099
5.4.1.3	0.0003347	0.001761	0.0004517	0.0008273	6.12E-06	1.44E-05	0.02551	0.0518
4.1.99.19	0.1511	0.04848	0.1135	0.04423	0.1245	0.03678	0.02554	0.05183
2.7.1.5	0.0536	0.01706	0.03219	0.0117	0.06152	0.02487	0.02558	0.05189
1.4.3.10	0.001512	0.005113	0.004753	0.005152	0.0001056	0.0001437	0.02575	0.0522
3.4.24.70	0.008385	0.01275	0.001968	0.003273	0.003133	0.002807	0.02587	0.05241
1.3.1.38	0.000352	0.001929	1.79E-05	2.74E-05	6.40E-07	3.56E-06	0.02608	0.05279
5.6.2.1	0.5417	0.08473	0.5905	0.1016	0.6072	0.09116	0.02638	0.05334
7.3.2.7	0.009923	0.008311	0.005762	0.007214	0.005883	0.007281	0.02638	0.05334
3.4.11.9	0.2538	0.05638	0.1891	0.05208	0.24	0.05058	0.02641	0.05334
1.3.1.85	5.73E-05	0.0001746	0.0001592	0.0001716	6.03E-06	1.25E-05	0.02641	0.05334
3.1.21.3	0.5961	0.1574	0.5411	0.1751	0.6656	0.123	0.02648	0.05343
2.6.1.82	0.007972	0.01235	0.002787	0.00436	0.002786	0.002647	0.02674	0.05393
1.5.1.39	0.0009315	0.002702	0.0001383	0.0001365	0.001336	0.001644	0.02683	0.05408
4.3.1.9	0.001054	0.001575	3.51E-05	5.45E-05	0.001576	0.001412	0.02698	0.05432
6.3.2.55	2.59E-05	5.84E-05	0.0004116	0.0007813	4.11E-06	1.32E-05	0.02698	0.05432
5.4.3.8	0.06939	0.02145	0.05305	0.01328	0.05467	0.01459	0.0272	0.05463
1.13.11.53	0.0001737	0.0008803	8.45E-05	6.41E-05	9.82E-06	2.26E-05	0.02722	0.05463
1.13.11.54	0.0001737	0.0008803	8.45E-05	6.41E-05	9.82E-06	2.26E-05	0.02722	0.05463
2.4.99.14	0.02677	0.03008	0.003323	0.004258	0.03463	0.02545	0.02725	0.05463
2.4.99.15	0.02677	0.03008	0.003323	0.004258	0.03463	0.02545	0.02725	0.05463
2.4.99.12	0.02677	0.03008	0.003323	0.004258	0.03463	0.02545	0.02725	0.05463
2.4.99.13	0.02677	0.03008	0.003323	0.004258	0.03463	0.02545	0.02725	0.05463
6.2.1.44	0.0003656	0.0009129	0.0003804	0.0004093	1.67E-05	3.40E-05	0.02756	0.05521
4.2.1.47	0.01719	0.01418	0.00764	0.00702	0.02387	0.01631	0.02771	0.05547
5.1.3.2	0.1666	0.02328	0.2163	0.06644	0.1526	0.02623	0.02774	0.05549
3.5.1.4	0.02406	0.01656	0.02278	0.01696	0.01528	0.009439	0.02781	0.0556
4.2.1.11	0.1223	0.02174	0.0928	0.0357	0.1111	0.01933	0.02786	0.05566
1.1.1.392	0.03507	0.02205	0.0664	0.0231	0.04029	0.01763	0.02834	0.05657
1.1.1.178	7.46E-06	3.81E-05	2.63E-05	4.64E-05	4.05E-06	1.89E-05	0.02839	0.05657
1.8.4.16	0.009862	0.01637	0.002743	0.003939	0.003797	0.0065	0.0284	0.05657
2.8.2.1	4.86E-07	2.88E-06	0	0	0.000244	0.0008088	0.0284	0.05657
3.1.7.2	0.1947	0.04328	0.1962	0.02527	0.2221	0.03897	0.02844	0.05657
1.5.3.24	0.004711	0.01664	0.02019	0.03043	0.0003843	0.0007311	0.02844	0.05657
2.3.1.46	0.09184	0.04376	0.1369	0.02797	0.1026	0.02808	0.02845	0.05657
2.3.1.31	0.09184	0.04376	0.1369	0.02797	0.1026	0.02808	0.02845	0.05657
2.4.1.10	0.0001569	0.0008397	1.91E-05	3.82E-05	0	0	0.02849	0.05658
3.8.1.5	4.61E-05	0.0001734	2.99E-05	2.97E-05	7.84E-06	2.13E-05	0.02849	0.05658
2.4.1.333	0.00381	0.006036	0.00177	0.001042	0.001993	0.00385	0.02852	0.0566
7.2.2.20	0.0565	0.02318	0.02613	0.01855	0.04513	0.02326	0.02859	0.05671
2.3.1.30	0.09307	0.01515	0.1123	0.009162	0.09759	0.01552	0.02865	0.05678
3.6.1.54	0.02442	0.02594	0.002556	0.002372	0.03354	0.02492	0.02868	0.05681
2.3.1.37	0.0006257	0.002983	0.0001723	0.0002058	0.0001663	0.0008868	0.02878	0.05697
2.7.8.24	0.0002306	0.000359	0.0005408	0.0002759	0.0003112	0.001	0.02879	0.05697
4.2.1.77	1.74E-05	4.26E-05	9.65E-06	1.93E-05	0	0	0.02882	0.05699
2.1.1.256	3.49E-05	9.26E-05	1.21E-05	2.41E-05	0	0	0.0291	0.0575
4.2.1.153	8.46E-05	0.0002655	0.0003018	0.0005293	1.55E-06	6.25E-06	0.02928	0.05782
3.4.21.1	1.65E-05	5.93E-05	3.18E-06	6.37E-06	0	0	0.02931	0.05784
4.1.1.4	6.29E-05	0.000282	0.0001815	0.0003251	6.05E-06	1.74E-05	0.02936	0.05791
2.7.1.20	0.001819	0.002339	0.0008203	0.0009281	0.003548	0.002931	0.02945	0.05805
6.3.2.8	0.1616	0.02387	0.1875	0.0309	0.1722	0.01085	0.0295	0.05812
2.4.1.293	0.0004192	0.00116	0.0002096	0.0002438	0.002117	0.005238	0.02961	0.05827
1.1.1.303	0.009097	0.007827	0.01465	0.009949	0.00509	0.004914	0.02963	0.05827
1.1.1.4	0.009097	0.007827	0.01465	0.009949	0.00509	0.004914	0.02963	0.05827
4.2.1.2	0.1378	0.03317	0.1113	0.02191	0.1196	0.0271	0.02972	0.0584
3.6.1.23	0.1157	0.025	0.1264	0.0331	0.1546	0.09653	0.02975	0.05843
6.2.1.32	0.0002008	0.0005501	0.001134	0.001972	2.11E-05	4.65E-05	0.02978	0.05843
6.1.1.21	0.1611	0.02302	0.1711	0.01231	0.1565	0.01448	0.02979	0.05843
2.4.1.352	0.006414	0.008739	0.002086	0.001447	0.00477	0.008409	0.02988	0.05858
2.6.1.66	0.08362	0.05	0.1074	0.03236	0.06281	0.03396	0.02994	0.05866
2.7.1.189	0.00441	0.008608	0.001411	0.002295	0.001143	0.0008629	0.03066	0.06004
3.4.11.4	0.2181	0.04999	0.2257	0.0218	0.1968	0.03664	0.03088	0.06043
3.5.4.5	0.06603	0.01048	0.06931	0.01804	0.07283	0.01001	0.03099	0.06062
1.7.1.17	0.03607	0.02453	0.02043	0.01401	0.01964	0.01266	0.03141	0.0614
7.3.2.1	0.1528	0.05183	0.2312	0.03118	0.1599	0.04586	0.03178	0.06207
1.8.4.15	0.00635	0.01153	0.001486	0.002539	0.002204	0.001945	0.03191	0.0623
2.8.4.5	0.1342	0.02934	0.144	0.0324	0.1516	0.01643	0.03202	0.06247
5.4.2.6	0.017	0.009506	0.01806	0.00786	0.02085	0.008576	0.03211	0.06261
1.7.3.3	0.001204	0.004189	0.001415	0.001294	8.18E-05	0.0001792	0.03222	0.06278
3.1.1.3	0.006917	0.01141	0.008117	0.006244	0.008211	0.005352	0.03241	0.06312
3.2.1.3	0.01952	0.02781	0.001029	0.001119	0.02096	0.0194	0.03264	0.06354
1.1.1.40	0.02098	0.02114	0.003495	0.004636	0.02617	0.01903	0.03288	0.06395
2.4.1.144	0.001006	0.002836	2.24E-05	1.92E-05	0.0005725	0.000656	0.03292	0.064
2.3.3.21	0.01223	0.01815	0.0005517	0.0007055	0.01425	0.01354	0.03299	0.06409
1.5.3.13	2.88E-05	6.84E-05	0	0	1.39E-06	5.39E-06	0.03313	0.06434
6.1.1.6	0.2243	0.02732	0.2539	0.0172	0.2197	0.03224	0.03379	0.06556
3.2.1.4	0.02213	0.01861	0.006749	0.004563	0.02927	0.02872	0.03399	0.06593
2.6.1.62	0.03914	0.02615	0.007682	0.004656	0.04309	0.02948	0.03414	0.06616
3.1.21.1	0.005502	0.007925	0.00179	0.003028	0.002673	0.003542	0.03426	0.06635
6.3.2.56	3.03E-05	9.64E-05	0.0004668	0.0009168	4.09E-06	1.29E-05	0.03436	0.06652
3.1.11.5	0.189	0.05741	0.1515	0.04249	0.1589	0.04249	0.03472	0.06716
1.4.99.6	0.0002283	0.0004158	0.003865	0.005932	6.30E-05	0.0001609	0.03474	0.06717
2.1.1.197	0.02036	0.02044	0.003273	0.003091	0.02697	0.02048	0.03493	0.06749
3.1.3.105	0.001228	0.001658	0.000101	7.33E-05	0.001802	0.001483	0.03504	0.06768
3.4.25.1	0.002482	0.01233	0.001365	0.00214	7.27E-05	0.0002687	0.03512	0.06779
4.2.3.4	0.1657	0.04232	0.2134	0.02672	0.1589	0.02678	0.03524	0.06797
3.4.21.107	0.1583	0.03455	0.1556	0.05555	0.1788	0.03829	0.03531	0.06807
3.2.2.20	0.01142	0.006878	0.01052	0.007805	0.01606	0.007829	0.0355	0.06836
3.2.1.17	0.01755	0.0183	0.0038	0.004652	0.02668	0.02303	0.03551	0.06836
2.4.2.21	0.07428	0.01974	0.06323	0.02002	0.08459	0.01838	0.03563	0.06856
2.3.1.87	0	0	0	0	0.0001473	0.0005879	0.03569	0.06856
1.2.7.7	0	0	0	0	8.41E-05	0.0002116	0.03569	0.06856
2.2.1.11	0	0	0	0	3.90E-06	9.84E-06	0.03569	0.06856
1.1.1.127	0.03205	0.01217	0.01589	0.008318	0.03122	0.01726	0.0359	0.06892
2.3.1.280	0.00788	0.006493	0.02264	0.01683	0.005966	0.006329	0.03595	0.06895
1.2.1.12	0.1328	0.01913	0.1413	0.02217	0.1228	0.02425	0.03596	0.06895
1.3.8.7	0.01987	0.03232	0.04567	0.03902	0.01045	0.01146	0.03604	0.06907
3.1.1.31	0.06002	0.01681	0.04619	0.02012	0.0492	0.01731	0.03607	0.06908
2.5.1.113	1.39E-05	3.81E-05	9.78E-05	0.0001564	6.04E-06	1.54E-05	0.03629	0.06946
2.1.1.264	0.05077	0.03741	0.111	0.01124	0.05192	0.04678	0.03633	0.06949
3.5.4.13	0.028	0.01829	0.0447	0.02557	0.02024	0.01433	0.03653	0.06983
5.1.1.10	0.004833	0.007573	0.00188	0.002604	0.005083	0.003597	0.0366	0.06993
5.1.3.41	0.01035	0.01116	0.02715	0.03105	0.0174	0.0165	0.03674	0.07016
3.4.17.19	0.05689	0.02983	0.1008	0.01896	0.05921	0.03079	0.03693	0.07048
2.7.1.66	0.01801	0.0115	0.03588	0.007237	0.01746	0.01246	0.03715	0.07086
5.3.2.8	0.0001416	0.0005126	0.002754	0.005314	1.77E-05	4.40E-05	0.03755	0.07158
3.1.1.57	5.66E-05	0.0002872	0.0002735	0.0004672	7.25E-06	3.49E-05	0.03777	0.07195
1.7.3.1	0.0004168	0.001915	4.55E-05	6.03E-05	1.55E-06	6.96E-06	0.03805	0.07245
2.7.1.170	0.009941	0.008555	0.007046	0.002866	0.01338	0.01064	0.03808	0.07247
2.3.1.267	0.1144	0.06076	0.07784	0.02462	0.07901	0.03536	0.03824	0.07272
2.7.1.130	0.02507	0.02652	0.00329	0.003078	0.0344	0.02729	0.03847	0.07312
6.3.2.13	0.1252	0.03785	0.08444	0.0196	0.1306	0.03436	0.03854	0.0732
2.7.7.72	0.1573	0.02658	0.1769	0.04046	0.147	0.02126	0.0389	0.07383
1.14.13.20	0.0001831	0.0004927	0.00165	0.003293	9.11E-06	2.89E-05	0.03896	0.07391
3.1.3.73	0.05646	0.009624	0.04841	0.01598	0.06151	0.009704	0.03947	0.07484
4.2.1.175	8.87E-05	0.0002381	0	0	9.03E-06	4.29E-05	0.03957	0.07494
1.2.1.81	0.000365	0.001316	0.0001323	0.0002001	0.0005914	0.002949	0.03958	0.07494
2.1.1.242	0.02525	0.0223	0.0545	0.00947	0.02516	0.02342	0.0396	0.07494
1.13.11.57	2.90E-05	8.95E-05	0	0	0	0	0.03972	0.07513
1.14.99.15	0.0003977	0.001598	0.001934	0.003641	1.18E-05	3.59E-05	0.03983	0.07531
4.1.2.14	0.06752	0.01374	0.04771	0.01211	0.06385	0.01775	0.04049	0.07651
3.5.1.18	0.1569	0.04741	0.2203	0.03643	0.15	0.04751	0.04074	0.07693
2.7.8.35	0.08048	0.03086	0.1128	0.02004	0.07275	0.02402	0.04084	0.07703
2.7.8.33	0.08048	0.03086	0.1128	0.02004	0.07275	0.02402	0.04084	0.07703
6.3.2.45	0.005237	0.009212	0.001074	0.001703	0.007089	0.006572	0.04088	0.07706
1.1.3.17	0.0003209	0.000527	0.004609	0.006974	0.0001253	0.0002558	0.0411	0.07738
4.1.1.7	8.00E-05	0.0002077	0.001163	0.002281	3.69E-06	9.34E-06	0.0411	0.07738
2.4.1.5	5.02E-05	0.0002371	3.24E-05	3.67E-05	8.87E-06	2.49E-05	0.04121	0.07754
3.1.1.68	4.04E-05	0.0001331	2.09E-05	2.63E-05	8.40E-05	0.0001277	0.04191	0.07879
4.1.2.29	9.36E-05	0.000311	0.0005147	0.0007204	3.96E-06	8.50E-06	0.04193	0.07879
2.1.1.258	0.008091	0.00932	0.005365	0.002326	0.01177	0.00894	0.04194	0.07879
1.1.2.10	3.05E-05	9.06E-05	0.0001521	0.0001852	2.13E-06	5.78E-06	0.04201	0.07883
4.2.1.24	0.06604	0.02023	0.05352	0.002875	0.05402	0.01438	0.04202	0.07883
6.1.2.1	0.0002693	0.0005203	0.0001941	0.000274	0.0005461	0.0007286	0.04252	0.07973
1.13.11.41	2.43E-05	7.23E-05	4.09E-05	8.19E-05	0	0	0.04256	0.07974
1.4.9.1	6.91E-05	0.0002575	0.0002168	0.0002879	6.68E-06	2.26E-05	0.04257	0.07974
2.8.3.24	0.0007173	0.001024	0.0002792	0.0004903	0.0002627	0.0002876	0.04287	0.08026
6.3.4.6	0.001163	0.005512	0.0008065	0.001341	0.0002631	0.0011	0.04308	0.0806
2.7.4.3	0.09145	0.01882	0.07016	0.008617	0.08525	0.01559	0.04325	0.08086
2.6.1.84	2.56E-05	0.0001207	9.54E-05	0.0001151	1.46E-06	4.65E-06	0.0435	0.08128
2.4.1.161	4.43E-05	0.0001291	2.87E-05	5.74E-05	0	0	0.04356	0.08135
3.2.2.30	0.0005678	0.001123	0.0001921	0.0002853	0.002435	0.0062	0.04383	0.08181
2.7.1.182	0.0008114	0.001986	2.39E-05	4.78E-05	0.0003897	0.0004059	0.04405	0.08217
2.7.1.39	0.05424	0.02438	0.07726	0.02427	0.04662	0.01702	0.04424	0.08247
3.5.1.95	3.51E-05	0.0002004	5.60E-06	6.58E-06	1.81E-06	7.46E-06	0.0444	0.08269
1.18.6.1	0.0004412	0.0006932	3.00E-05	3.90E-05	0.0008396	0.001226	0.04441	0.08269
1.14.11.2	0.0001264	0.000435	6.37E-06	1.27E-05	0	0	0.04447	0.08272
2.1.1.98	8.71E-06	2.26E-05	7.24E-06	1.45E-05	0	0	0.04447	0.08272
5.1.99.1	0.00693	0.004401	0.002285	0.00146	0.005836	0.004211	0.04452	0.08274
2.7.1.85	0.001037	0.002407	6.47E-05	4.38E-05	0.0005264	0.001806	0.04453	0.08274
4.7.1.1	0.003751	0.004749	0.002278	0.003449	0.00522	0.003813	0.04463	0.08287
1.3.1.98	0.1821	0.04354	0.2314	0.02133	0.1911	0.03972	0.04468	0.08292
2.7.1.50	0.06475	0.0145	0.08153	0.02347	0.07608	0.02266	0.04473	0.08296
3.6.1.25	0.00686	0.009792	0.001431	0.002379	0.006181	0.004935	0.04493	0.08328
2.3.1.179	0.1253	0.02613	0.09058	0.02328	0.1195	0.03879	0.04498	0.08332
2.1.1.245	0.03052	0.01631	0.03186	0.01324	0.04144	0.01835	0.0451	0.08343
2.4.99.19	0.0006343	0.001434	0.000173	0.0002349	0.001384	0.002261	0.04511	0.08343
1.3.1.64	2.24E-06	7.71E-06	0	0	7.11E-05	0.0002301	0.04513	0.08343
7.6.2.9	0.08104	0.03183	0.07433	0.01321	0.06277	0.01734	0.04514	0.08343
6.5.1.3	0.0003453	0.001708	3.41E-06	6.82E-06	0	0	0.04529	0.08362
1.4.3.25	1.95E-05	7.87E-05	2.41E-06	4.82E-06	0	0	0.04529	0.08362
2.7.1.33	0.1679	0.04042	0.2189	0.02226	0.1703	0.03492	0.04541	0.08378
2.7.7.24	0.09926	0.02801	0.07787	0.02259	0.1107	0.02482	0.04567	0.08423
1.11.1.25	0.0004032	0.002119	4.23E-05	7.24E-05	6.89E-06	3.65E-05	0.04578	0.08433
5.4.99.2	0.04266	0.04361	0.009017	0.007663	0.05242	0.04028	0.0458	0.08433
2.5.1.72	0.1111	0.03012	0.1496	0.01153	0.1163	0.02698	0.04581	0.08433
5.4.99.23	0.3001	0.05546	0.3001	0.02682	0.325	0.02362	0.04585	0.08436
6.2.1.16	0.001693	0.005912	0.007037	0.012	0.0002019	0.0004549	0.04601	0.08461
4.1.3.42	0.06672	0.01352	0.04745	0.01204	0.06358	0.01785	0.04636	0.08521
1.11.1.24	0.06343	0.02136	0.04192	0.01041	0.0539	0.01988	0.0466	0.0856
3.1.3.27	0.01889	0.02256	0.00429	0.005648	0.01745	0.01088	0.04663	0.0856
5.3.1.13	0.02313	0.02434	0.003579	0.004413	0.02723	0.02029	0.0468	0.08586
1.4.3.5	0.006676	0.008908	0.004154	0.006246	0.002701	0.003061	0.04704	0.08625
3.6.1.66	0.09312	0.02093	0.112	0.01524	0.1034	0.0169	0.04744	0.08693
3.5.1.108	0.02323	0.0234	0.003615	0.004166	0.02829	0.02071	0.04794	0.08781
2.1.1.170	0.1294	0.01827	0.1479	0.02719	0.1248	0.01546	0.04805	0.08795
2.4.1.388	0.0001376	0.0002438	9.65E-05	6.51E-05	0.0002863	0.0003342	0.04827	0.08831
3.1.12.1	0.0359	0.01361	0.03682	0.01504	0.04311	0.012	0.04844	0.0885
2.7.1.32	0.0005077	0.002257	0	0	1.25E-05	6.97E-05	0.04844	0.0885
3.2.1.89	0.01028	0.01591	0.001802	0.001226	0.01353	0.02065	0.04845	0.0885
1.1.1.290	0.01937	0.02033	0.002142	0.003261	0.01993	0.01687	0.04868	0.08881
6.1.1.13	0.06772	0.03389	0.1089	0.02064	0.08174	0.04267	0.04869	0.08881
5.4.99.63	0.0001559	0.0006885	0.0005591	0.00062	1.68E-05	3.01E-05	0.04871	0.08881
2.1.1.33	0.102	0.01395	0.1147	0.005341	0.1081	0.01433	0.04888	0.08907
5.1.3.25	0.0001583	0.0004009	0.0006459	0.0009297	0.0005157	0.00113	0.04891	0.08908
2.3.1.47	0.04287	0.0343	0.006888	0.006143	0.04489	0.03487	0.04903	0.08924
3.6.1.63	0.004235	0.004899	0.002892	0.004257	0.006345	0.004839	0.04932	0.08972
4.1.99.1	0.01272	0.009421	0.003232	0.002943	0.009888	0.008378	0.04991	0.09074
2.1.1.190	0.2337	0.05042	0.2866	0.01963	0.2556	0.05467	0.04997	0.09081
3.1.3.10	0.01928	0.01432	0.004401	0.003792	0.01547	0.01176	0.0507	0.09208
3.1.3.5	0.1418	0.04275	0.08495	0.01977	0.1384	0.04803	0.05073	0.09208
2.7.1.231	3.15E-06	1.64E-05	0.0001228	0.0002456	0	0	0.05153	0.09338
1.13.11.14	4.46E-06	2.10E-05	5.12E-05	0.0001023	0	0	0.05153	0.09338
1.2.1.107	8.40E-07	3.47E-06	9.65E-06	1.93E-05	0	0	0.05153	0.09338
3.5.4.10	0.1778	0.03181	0.1953	0.01848	0.1951	0.02657	0.05204	0.09425
2.4.1.355	0.0007514	0.001845	0.001919	0.002359	0.0004166	0.001262	0.0522	0.09448
5.3.1.25	0.04745	0.01647	0.02662	0.01116	0.04725	0.02315	0.05232	0.0945
5.3.1.3	0.04745	0.01647	0.02662	0.01116	0.04725	0.02315	0.05232	0.0945
1.17.7.3	0.1211	0.0224	0.1033	0.01526	0.1265	0.01248	0.05233	0.0945
1.17.7.1	0.1211	0.0224	0.1033	0.01526	0.1265	0.01248	0.05233	0.0945
1.1.99.28	0.0003577	0.0005887	0.0001565	0.0002266	7.51E-05	0.00016	0.0524	0.09459
3.1.11.1	0.007606	0.01141	0.001874	0.00278	0.003087	0.002415	0.05343	0.09639
6.3.2.57	5.60E-05	0.0001171	0.0005336	0.0008712	1.49E-05	3.03E-05	0.05417	0.09762
2.2.1.6	0.1395	0.06368	0.1256	0.04316	0.1746	0.04172	0.05418	0.09762
4.2.1.126	0.04264	0.02103	0.06288	0.04222	0.0551	0.02444	0.05426	0.09768
1.3.3.15	0.004201	0.007183	0.0074	0.007315	0.001369	0.002257	0.0543	0.09768
1.3.3.4	0.004201	0.007183	0.0074	0.007315	0.001369	0.002257	0.0543	0.09768
2.3.3.14	0.01043	0.008745	0.02229	0.02009	0.007497	0.008744	0.05439	0.09778
4.2.1.41	0.0001501	0.0005407	0.0004697	0.0007576	1.04E-05	2.12E-05	0.05505	0.09888
4.1.2.17	0.04265	0.01333	0.02724	0.01339	0.04719	0.01812	0.05506	0.09888
1.1.1.346	0.02289	0.02311	0.02253	0.0212	0.02838	0.01681	0.0553	0.09927
2.3.1.129	0.02272	0.02288	0.003066	0.003469	0.02312	0.01756	0.05548	0.09953
4.99.1.2	0.0001708	0.0005502	5.78E-05	0.0001072	3.66E-06	1.75E-05	0.05573	0.09993
2.3.2.13	0.01041	0.007706	0.0103	0.001825	0.01648	0.01095	0.05606	0.1005
2.4.1.65	0.00151	0.003603	0	0	0.001115	0.001919	0.05616	0.1005
2.4.1.152	0.00151	0.003603	0	0	0.001115	0.001919	0.05616	0.1005
1.6.3.5	6.51E-05	0.0001759	1.27E-05	2.55E-05	1.10E-06	6.11E-06	0.05616	0.1005
7.5.2.5	0.0198	0.02028	0.003002	0.003131	0.02377	0.0173	0.05636	0.1008
4.2.1.59	0.05797	0.01615	0.0379	0.01128	0.06012	0.01698	0.05638	0.1008
2.4.2.45	0.001081	0.0019	0.0008927	0.0007224	0.0002661	0.0003483	0.05647	0.1009
3.1.1.88	9.37E-05	0.0001853	3.35E-05	4.52E-05	4.48E-05	0.0001076	0.05669	0.1012
4.4.1.2	0.0001817	0.0004222	0.0007058	0.0007054	8.89E-05	0.000273	0.05711	0.1019
2.6.1.92	0.00136	0.002737	0.0002645	0.0003083	0.003488	0.007819	0.05759	0.1027
1.5.8.1	4.39E-05	0.0002419	0.0001287	0.0001636	2.75E-06	8.97E-06	0.05802	0.1033
1.5.8.2	4.39E-05	0.0002419	0.0001287	0.0001636	2.75E-06	8.97E-06	0.05802	0.1033
2.4.1.129	0.2489	0.05944	0.1778	0.04325	0.2306	0.05664	0.05865	0.1044
1.13.11.24	0.0402	0.02434	0.03107	0.01108	0.02601	0.01396	0.05881	0.1046
3.1.13.3	0.1222	0.02627	0.1452	0.01639	0.1224	0.01243	0.05882	0.1046
1.14.11.1	0.0001896	0.001119	1.71E-05	3.41E-05	0	0	0.05898	0.1046
1.10.3.16	1.32E-05	6.60E-05	3.75E-05	7.50E-05	0	0	0.05898	0.1046
1.14.13.209	4.29E-06	2.16E-05	2.73E-05	5.46E-05	0	0	0.05898	0.1046
3.5.1.136	1.24E-05	6.98E-05	6.82E-06	1.36E-05	0	0	0.05898	0.1046
2.6.1.48	0.006807	0.0109	0.007823	0.009995	0.002221	0.00204	0.05906	0.1047
2.6.1.2	0.07666	0.05002	0.105	0.02909	0.06249	0.03409	0.05922	0.1049
1.11.1.29	0.0003386	0.0009698	0.0005398	0.0006199	6.25E-05	0.0001055	0.05922	0.1049
2.4.1.180	0.005952	0.009908	0.001924	0.003134	0.001668	0.001599	0.05949	0.1053
2.7.1.121	0.06138	0.02621	0.04009	0.01103	0.04857	0.02528	0.0595	0.1053
1.21.98.4	0.0004596	0.0006618	0.0002627	0.0002073	0.0002528	0.0004481	0.06023	0.1065
5.4.99.25	0.1303	0.01872	0.1446	0.0115	0.1264	0.009374	0.0604	0.1067
4.1.1.64	5.65E-05	0.0002602	9.55E-06	1.91E-05	0	0	0.06057	0.107
2.1.1.72	0.601	0.1202	0.6464	0.1155	0.6771	0.1512	0.06072	0.1072
2.6.1.22	0.006946	0.01144	0.007823	0.009995	0.002228	0.002033	0.06077	0.1072
1.1.1.11	0.0003326	0.0008279	2.77E-05	3.86E-05	4.09E-05	8.36E-05	0.06143	0.1083
3.2.1.58	0.01769	0.01746	0.03992	0.02309	0.01888	0.01369	0.06157	0.1085
3.6.1.41	0.007519	0.01188	0.00193	0.00294	0.003113	0.002373	0.06164	0.1086
2.1.1.17	0.0006374	0.003119	4.60E-05	5.66E-05	0.0002902	0.0006898	0.06229	0.1097
3.5.1.115	0.003112	0.005045	0.006864	0.005057	0.001139	0.001152	0.06262	0.1102
5.1.1.7	0.1027	0.02497	0.0914	0.03374	0.113	0.0277	0.06267	0.1102
1.3.1.104	0.0003035	0.001732	6.37E-06	1.27E-05	0	0	0.06277	0.1103
4.2.1.132	8.23E-05	0.0002918	6.82E-06	1.36E-05	0	0	0.06277	0.1103
5.6.2.3	0.3973	0.0551	0.3403	0.02287	0.3823	0.04467	0.06293	0.1105
1.14.13.227	0.000163	0.000899	1.66E-05	2.02E-05	1.97E-06	8.11E-06	0.06433	0.1129
1.17.1.11	0.0008261	0.0009948	0.0004875	0.0004297	0.002239	0.002529	0.06466	0.1134
3.4.21.69	5.03E-06	1.33E-05	2.41E-06	4.82E-06	0	0	0.06485	0.1137
2.7.7.89	0.01292	0.01803	0.01193	0.01298	0.005048	0.003448	0.06498	0.1138
2.7.7.42	0.01292	0.01803	0.01193	0.01298	0.005048	0.003448	0.06498	0.1138
2.3.2.10	0.009162	0.008187	0.005792	0.006293	0.004923	0.003663	0.06536	0.1144
3.2.1.52	0.4491	0.1879	0.6231	0.1526	0.4982	0.09962	0.06557	0.1147
2.6.99.2	0.01326	0.01313	0.001793	0.002309	0.01383	0.01244	0.06585	0.1151
1.3.1.25	0.0006314	0.001652	0.001468	0.002664	8.39E-05	0.000192	0.06591	0.1152
1.14.13.219	2.64E-06	8.97E-06	0.0002115	0.000423	0	0	0.06601	0.1152
1.2.1.70	0.05681	0.01866	0.04132	0.008828	0.04745	0.01439	0.06604	0.1152
2.7.8.8	0.04159	0.01802	0.01867	0.006059	0.042	0.02066	0.06606	0.1152
2.5.1.75	0.142	0.02484	0.1457	0.01397	0.1554	0.02195	0.0671	0.1166
1.5.3.16	1.82E-05	8.90E-05	2.23E-05	4.46E-05	0	0	0.06715	0.1166
2.1.1.334	3.02E-05	0.0001371	6.37E-06	1.27E-05	0	0	0.06715	0.1166
4.2.1.137	2.85E-05	0.0001542	6.37E-06	1.27E-05	0	0	0.06715	0.1166
1.8.5.8	2.02E-05	0.0001039	1.27E-05	2.55E-05	0	0	0.06715	0.1166
1.1.1.48	9.94E-06	4.12E-05	1.69E-05	3.38E-05	0	0	0.06715	0.1166
4.4.1.19	1.17E-05	6.12E-05	1.02E-05	2.05E-05	0	0	0.06715	0.1166
2.3.1.43	5.67E-06	2.68E-05	6.37E-06	1.27E-05	0	0	0.06715	0.1166
3.4.24.15	0.0001508	0.0005729	7.19E-05	0.0001221	1.10E-05	3.00E-05	0.06738	0.117
1.14.12.1	5.34E-05	0.0002941	2.59E-05	3.60E-05	4.34E-06	1.84E-05	0.06771	0.1175
4.2.1.171	7.97E-05	0.0003694	0.0007053	0.001041	8.72E-05	0.0002654	0.06786	0.1177
2.1.1.217	0.06552	0.02155	0.05268	0.01327	0.05435	0.01467	0.06798	0.1178
1.1.1.201	0.0105	0.01226	0.01339	0.01525	0.005994	0.009327	0.06846	0.1186
6.2.1.31	1.89E-05	7.18E-05	0.0002661	0.0005321	0	0	0.06864	0.1188
6.3.4.12	1.51E-05	6.01E-05	8.93E-05	0.0001785	0	0	0.06864	0.1188
1.1.1.130	0.006305	0.00905	0.002921	0.002728	0.002876	0.002957	0.06871	0.1188
1.1.3.48	8.27E-06	4.89E-05	0	0	0.0001143	0.0003898	0.06905	0.1194
2.6.1.34	0.000663	0.001451	0.0002455	0.0003345	0.002325	0.005275	0.06962	0.1203
3.4.21.19	0.01564	0.02799	0.01439	0.01526	0.002234	0.003476	0.06969	0.1203
2.1.1.173	0.0689	0.04284	0.1117	0.01177	0.07781	0.03769	0.06993	0.1207
1.8.7.1	0.01684	0.0109	0.01404	0.009243	0.02294	0.01221	0.07005	0.1208
2.4.99.24	0.01752	0.01899	0.002994	0.003488	0.02098	0.01809	0.07008	0.1208
4.1.1.20	0.1007	0.0267	0.08059	0.01577	0.1107	0.02854	0.07026	0.1211
6.3.2.54	1.99E-05	5.69E-05	0.0004721	0.0009314	4.03E-06	1.44E-05	0.07054	0.1214
4.2.3.130	0.0003761	0.002124	0	0	0	0	0.07071	0.1214
2.1.1.165	0.000234	0.001191	0	0	0	0	0.07071	0.1214
3.1.3.96	0.0001807	0.0008742	0	0	0	0	0.07071	0.1214
2.3.1.4	0.0001456	0.0006898	0	0	0	0	0.07071	0.1214
2.1.1.67	6.26E-05	0.0002217	0	0	0	0	0.07071	0.1214
2.3.1.41	0.009774	0.01524	0.002166	0.003114	0.01213	0.009955	0.07086	0.1216
2.7.1.35	0.122	0.02667	0.149	0.008506	0.1295	0.03226	0.07093	0.1217
2.7.1.215	0.0002735	0.000885	1.65E-05	1.96E-05	0.0002512	0.0003303	0.07142	0.1225
2.4.1.64	0.01594	0.01235	0.00963	0.006718	0.01119	0.01494	0.07145	0.1225
2.1.3.11	0.007135	0.01125	0.0004715	0.0005949	0.005599	0.005022	0.07178	0.123
1.12.5.1	0.002079	0.003685	0.0004703	0.0005462	0.00724	0.01883	0.07196	0.1232
1.1.1.108	0.0001413	0.0003304	0.002744	0.004776	0.0001749	0.0001939	0.07209	0.1233
1.2.1.58	0	0	0	0	0.0001862	0.0006135	0.07225	0.1233
3.4.21.111	0	0	0	0	1.74E-05	8.42E-05	0.07225	0.1233
2.4.1.246	0	0	0	0	7.59E-06	2.94E-05	0.07225	0.1233
1.3.1.20	0	0	0	0	5.41E-06	1.72E-05	0.07225	0.1233
3.2.1.46	0	0	0	0	3.44E-06	9.39E-06	0.07225	0.1233
4.2.2.10	1.70E-06	1.01E-05	0	0	3.07E-05	0.0001144	0.07268	0.124
2.7.1.176	0.00443	0.005645	0.001312	0.00178	0.002925	0.00378	0.07331	0.1249
3.1.1.15	0.0001015	0.0002857	0.0002049	0.0003485	8.74E-05	0.000126	0.07331	0.1249
7.6.2.3	0.0008721	0.004261	2.55E-05	5.09E-05	4.53E-05	0.0002521	0.07369	0.1255
2.3.1.234	0.1012	0.02103	0.08168	0.01832	0.09232	0.01689	0.07374	0.1255
1.12.1.4	0.001862	0.002043	0.003866	0.002863	0.002809	0.002939	0.07417	0.1262
2.1.3.16	7.05E-06	2.72E-05	9.65E-06	1.93E-05	0	0	0.07456	0.1268
1.14.13.9	0.0003904	0.001385	0	0	2.98E-06	1.66E-05	0.07577	0.1287
1.8.4.10	0.009722	0.00801	0.003945	0.003633	0.01249	0.009854	0.07582	0.1287
1.8.4.8	0.009722	0.00801	0.003945	0.003633	0.01249	0.009854	0.07582	0.1287
1.8.1.4	0.05924	0.02444	0.03524	0.01708	0.04742	0.01895	0.07615	0.1292
4.2.1.18	0.0009209	0.003592	0.0001718	0.0002886	1.53E-05	6.06E-05	0.07634	0.1295
2.5.1.9	0.03328	0.01628	0.018	0.0117	0.0363	0.01354	0.07651	0.1297
6.1.1.2	0.1147	0.01531	0.1034	0.01713	0.1203	0.01482	0.07655	0.1297
3.1.3.1	0.06565	0.03579	0.06147	0.0318	0.08288	0.03285	0.07725	0.1308
6.1.1.18	0.08956	0.02752	0.05782	0.02419	0.09124	0.02262	0.07761	0.1314
7.5.2.4	0.0566	0.03846	0.04878	0.02273	0.03751	0.02509	0.07897	0.1336
5.4.4.2	0.03137	0.02598	0.01384	0.01303	0.01852	0.01344	0.07915	0.1338
1.21.1.1	0.000188	0.001105	4.78E-06	9.57E-06	6.03E-05	0.0001384	0.0801	0.1353
3.2.2.28	0.0122	0.009101	0.01893	0.006745	0.01097	0.01032	0.08043	0.1358
2.5.1.7	0.2196	0.04477	0.2016	0.031	0.1947	0.02614	0.08156	0.1377
4.4.1.32	1.63E-05	9.16E-05	3.41E-06	6.82E-06	0	0	0.08183	0.138
2.5.1.17	0.07612	0.01374	0.05668	0.01567	0.07652	0.01842	0.08224	0.1387
2.6.1.55	0.001141	0.003006	0.004817	0.006817	0.0003201	0.0006478	0.08229	0.1387
5.1.3.4	0.03299	0.01788	0.01913	0.008511	0.02853	0.01435	0.08238	0.1388
3.1.3.25	0.03044	0.01882	0.02548	0.01732	0.0367	0.01436	0.08243	0.1388
3.1.31.1	0.01817	0.01479	0.009131	0.005943	0.0133	0.01058	0.08256	0.1389
2.3.1.79	0.04315	0.01822	0.02281	0.01178	0.04057	0.01544	0.08267	0.139
3.6.1.13	0.1052	0.02112	0.118	0.01927	0.0991	0.01986	0.08305	0.1395
2.3.3.8	0.0009022	0.00464	3.18E-05	6.37E-05	0	0	0.08308	0.1395
1.17.2.1	0.0001482	0.0005678	1.91E-05	3.82E-05	0	0	0.08308	0.1395
2.4.1.92	0.0003577	0.0011	0	0	5.36E-05	0.0002986	0.08319	0.1396
3.2.1.24	0.09741	0.04617	0.07322	0.01596	0.07426	0.03636	0.08356	0.1402
6.3.2.6	0.1249	0.03018	0.1526	0.005947	0.1261	0.02724	0.08383	0.1405
4.6.1.19	0.001236	0.004925	6.97E-05	8.81E-05	1.62E-05	6.42E-05	0.08403	0.1408
3.1.1.85	0.01844	0.01814	0.003981	0.003925	0.02194	0.01684	0.08538	0.143
1.14.11.18	4.69E-05	0.0001496	9.03E-05	0.0001224	6.98E-06	3.04E-05	0.08612	0.144
3.1.3.82	0.01143	0.01101	0.002681	0.002091	0.01418	0.01062	0.08614	0.144
3.1.3.83	0.01143	0.01101	0.002681	0.002091	0.01418	0.01062	0.08614	0.144
3.1.6.21	0.006623	0.009554	0.001766	0.002716	0.002606	0.002883	0.08614	0.144
2.7.4.7	0.09762	0.02172	0.1164	0.03687	0.1058	0.01835	0.08662	0.1446
2.7.1.49	0.09762	0.02172	0.1164	0.03687	0.1058	0.01835	0.08662	0.1446
2.1.1.14	0.03828	0.02072	0.06438	0.03202	0.03285	0.01882	0.08671	0.1447
2.8.1.13	0.1941	0.03828	0.1622	0.02347	0.2008	0.03028	0.08764	0.1462
4.2.3.5	0.1394	0.01768	0.1561	0.01489	0.1371	0.01638	0.08836	0.1473
2.7.1.6	0.1083	0.02326	0.1027	0.02078	0.122	0.03046	0.08859	0.1475
1.13.11.52	0.0009629	0.005114	6.37E-06	1.27E-05	0	0	0.08878	0.1475
2.8.1.9	0.0005529	0.00286	1.27E-05	2.55E-05	0	0	0.08878	0.1475
3.2.1.204	1.89E-05	8.09E-05	2.39E-05	4.78E-05	0	0	0.08878	0.1475
1.1.1.51	3.71E-05	0.000144	2.41E-06	4.82E-06	0	0	0.08878	0.1475
2.1.1.303	1.00E-05	3.48E-05	2.41E-06	4.82E-06	0	0	0.08878	0.1475
5.4.99.26	0.00566	0.009237	0.001343	0.002172	0.002442	0.002132	0.08896	0.1478
2.7.1.25	0.01375	0.0139	0.00365	0.004472	0.01615	0.01142	0.08936	0.1484
4.2.1.116	9.92E-06	4.24E-05	0.001361	0.002614	2.23E-05	6.13E-05	0.08951	0.1485
2.7.1.211	0.05639	0.02149	0.1057	0.06123	0.08264	0.04992	0.08995	0.1491
4.1.1.87	0.0002519	0.0008345	8.85E-05	0.0001358	0.0002311	0.0008813	0.08997	0.1491
2.4.2.19	0.08157	0.02139	0.1072	0.01691	0.08135	0.02491	0.0902	0.1494
2.1.2.1	0.07861	0.0271	0.07227	0.01314	0.09117	0.02477	0.09026	0.1495
2.1.1.37	0.2881	0.0934	0.3527	0.09262	0.324	0.07044	0.09082	0.1503
6.1.1.19	0.1743	0.01801	0.1883	0.02927	0.1697	0.01166	0.09089	0.1504
3.5.4.26	0.05732	0.02824	0.02917	0.02059	0.06181	0.02506	0.09109	0.1505
1.1.1.193	0.05732	0.02824	0.02917	0.02059	0.06181	0.02506	0.09109	0.1505
3.2.2.4	0.012	0.01141	0.002394	0.002669	0.0111	0.009555	0.09177	0.1516
2.7.7.83	0.02115	0.01162	0.02267	0.01177	0.02807	0.01161	0.09251	0.1527
1.1.1.337	0.01554	0.01183	0.02913	0.0137	0.01856	0.01328	0.09267	0.1529
2.1.1.229	0.01575	0.01579	0.03354	0.01187	0.02111	0.02088	0.09355	0.1543
5.1.1.3	0.1508	0.02079	0.1735	0.04018	0.1463	0.01369	0.09386	0.1547
5.1.1.20	0.02003	0.0123	0.02786	0.02231	0.02411	0.01051	0.09391	0.1547
2.7.1.23	0.1255	0.01649	0.1379	0.01293	0.1208	0.01212	0.09441	0.1555
4.1.2.44	3.47E-05	0.000117	0.0004151	0.0008239	4.16E-06	1.49E-05	0.0952	0.1567
3.5.1.9	0.006013	0.005308	0.002855	0.001642	0.00667	0.003347	0.09594	0.1578
4.8.1.2	3.87E-05	0.0002001	6.48E-05	0.0001296	9.97E-07	5.55E-06	0.09613	0.1581
2.7.7.13	0.09193	0.03013	0.05486	0.02025	0.08688	0.03598	0.09694	0.1592
2.5.1.21	0.0006848	0.00266	0.000302	0.0004865	1.39E-05	3.66E-05	0.09694	0.1592
4.1.2.25	0.0639	0.01036	0.07193	0.006898	0.06122	0.00986	0.09718	0.1595
6.3.5.6	0.1749	0.07423	0.2519	0.04992	0.1766	0.06768	0.09825	0.1612
1.7.1.13	0.01522	0.01389	0.005253	0.003252	0.01622	0.01196	0.09829	0.1612
2.8.3.9	0.01903	0.01195	0.007901	0.005672	0.02261	0.01508	0.09864	0.1616
6.3.5.7	0.175	0.07417	0.2519	0.04992	0.1766	0.06765	0.09866	0.1616
6.6.1.2	0.0323	0.03003	0.01213	0.01045	0.04163	0.03219	0.09906	0.1622
2.8.4.3	0.1286	0.02266	0.1487	0.01075	0.1373	0.01599	0.09915	0.1623
2.1.1.193	0.09963	0.01929	0.07797	0.01607	0.09564	0.01987	0.1005	0.1643
2.3.1.294	0.0002553	0.001484	3.93E-05	4.62E-05	4.53E-06	1.18E-05	0.1006	0.1645
2.3.1.293	0.0002553	0.001484	3.93E-05	4.62E-05	4.53E-06	1.18E-05	0.1006	0.1645
1.1.1.34	0.0008732	0.003823	0.002079	0.003281	5.97E-05	0.0001058	0.101	0.1649
1.5.1.54	0.09558	0.03912	0.1379	0.03206	0.1081	0.01893	0.1012	0.1651
3.5.2.20	6.77E-06	2.25E-05	8.39E-05	9.88E-05	1.37E-05	3.59E-05	0.1017	0.166
3.1.6.6	0.02937	0.01661	0.0259	0.008495	0.02157	0.01113	0.1027	0.1675
3.5.1.3	0.02877	0.01309	0.0187	0.006279	0.03332	0.01541	0.1044	0.1701
1.4.1.18	0.0003945	0.002315	9.63E-05	0.0001565	2.12E-05	6.03E-05	0.1044	0.1701
2.7.7.101	0.2257	0.0379	0.2407	0.01901	0.2471	0.05009	0.1052	0.1713
1.1.1.159	0.00733	0.006864	0.001448	0.001467	0.008591	0.008879	0.1065	0.1734
1.17.1.1	0.008316	0.007794	0.009893	0.005566	0.01082	0.007316	0.1068	0.1737
4.2.1.5	9.60E-07	3.96E-06	1.45E-05	2.90E-05	4.07E-05	0.0001846	0.1068	0.1737
2.4.1.305	1.91E-05	5.45E-05	4.82E-06	9.65E-06	4.56E-06	2.54E-05	0.1073	0.1743
1.2.1.41	0.1253	0.02915	0.1314	0.0376	0.112	0.01917	0.1081	0.1756
3.1.1.41	0.01547	0.009469	0.007052	0.005085	0.01292	0.009917	0.1083	0.1757
1.2.1.84	0.0003778	0.001032	0.002344	0.003004	0.0001413	0.0003566	0.1083	0.1757
1.3.1.108	0.0005583	0.0006751	9.47E-05	0.0001055	0.0005517	0.0004514	0.1083	0.1757
3.5.1.126	0.0001373	0.0006486	0.0002562	0.0004934	0.0005604	0.001136	0.1092	0.177
2.7.1.8	0.002848	0.00462	0.0004326	0.0005343	0.0009153	0.001557	0.1094	0.1773
4.3.2.2	0.1256	0.02211	0.1195	0.01482	0.1349	0.02112	0.1097	0.1776
7.2.2.21	0.23	0.05366	0.2742	0.03295	0.2363	0.02456	0.1104	0.1785
7.2.2.12	0.2296	0.05448	0.2742	0.03295	0.2363	0.02456	0.1104	0.1785
5.1.3.20	0.0127	0.01199	0.002654	0.002805	0.01113	0.01124	0.1104	0.1785
2.6.1.102	0.005936	0.008729	0.003782	0.002856	0.0076	0.006208	0.1105	0.1786
[truncated: 1,231 more rows]
